# Supplementary material for: Thin endometrium transcriptome analysis reveals a potential mechanism of implantation failure
Source: Reprod Med Biol. 2017 Apr 9;16(2):206–27. doi: 10.1002/rmb2.12030 (PMC5661823; doi:10.1002/rmb2.12030)
Supplement: Supplementary file 1 [file RMB2-16-206-s001.xlsx]

## Sheet: Sheet1
Supplemental Table 1. Upregulated genes in thin endometrium.
Gene Symbol	Gene name
BHLHE40	basic helix-loop-helix family member e40
SLC2A1	solute carrier family 2 member 1
ANXA4	annexin A4
ETS2	ETS proto-oncogene 2, transcription factor
QSOX1	quiescin sulfhydryl oxidase 1
APOD	apolipoprotein D
ZFP36	ZFP36 ring finger protein
CYB5B	cytochrome b5 type B
HSPG2	heparan sulfate proteoglycan 2
EGR1	early growth response 1
SRGN	serglycin
RRM2	ribonucleotide reductase regulatory subunit M2
CD55	CD55 molecule (Cromer blood group)
ST6GAL1	ST6 beta-galactoside alpha-2,6-sialyltransferase 1
MX1	MX dynamin like GTPase 1
SLC6A8	solute carrier family 6 member 8
NR4A1	nuclear receptor subfamily 4 group A member 1
FABP5	fatty acid binding protein 5
CFB	complement factor B
TNFAIP2	TNF alpha induced protein 2
CTPS	CTP Synthase 1
FOSB	FosB proto-oncogene, AP-1 transcription factor subunit
SIRPAP1	signal regulatory protein alpha pseudogene 1
CD97	adhesion G protein-coupled receptor E5
ADM	adrenomedullin
RGS1	regulator of G-protein signaling 1
PAPSS2	3'-phosphoadenosine 5'-phosphosulfate synthase 2
THBS2	thrombospondin 2
RBP1	retinol binding protein 1
ABP1	amiloride binding protein 1
FGFR2	fibroblast growth factor receptor 2
GUCY1B3	guanylate cyclase 1 soluble subunit beta
CFI	complement factor I
THBD	thrombomodulin
FCGR3B	Fc fragment of IgG receptor IIIb
CCL4	C-C motif chemokine ligand 4
GLIPR1	GLI pathogenesis related 1
MMP7	matrix metallopeptidase 7
RGS14	regulator of G-protein signaling 14
PMAIP1	phorbol-12-myristate-13-acetate-induced protein 1
PROM1	prominin 1
S100P	S100 calcium binding protein P
MMP1	matrix metallopeptidase 1
UGT1A5	UDP glucuronosyltransferase family 1 member A5
DKK1	dickkopf WNT signaling pathway inhibitor 1
VCAN	versican
TOMM5	translocase of outer mitochondrial membrane 5
CP	ceruloplasmin
CCR1	C-C motif chemokine receptor 1
MTCP1	mature T-cell proliferation 1
CXCL13	C-X-C motif chemokine ligand 13
IL2RB	interleukin 2 receptor subunit beta
IGFBP1	insulin like growth factor binding protein 1
KIF5A	kinesin family member 5A
CLDN10	claudin 10
S100A1	S100 calcium binding protein A1
GSTT2B	glutathione S-transferase theta 2B (gene/pseudogene)
GZMA	granzyme A
GNLY	granulysin
RASGRP1	RAS guanyl releasing protein 1
MMP10	matrix metallopeptidase 10
BCL2A1	BCL2 related protein A1
CD38	CD38 molecule
ABLIM3	actin binding LIM protein family member 3
FABP3	fatty acid binding protein 3
CD84	CD84 molecule
HABP2	hyaluronan binding protein 2
TNFAIP6	TNF alpha induced protein 6
SPINLW1	N/A
SOCS3	suppressor of cytokine signaling 3
XCL1	X-C motif chemokine ligand 1
FOXN2	forkhead box N2
KLRC2	killer cell lectin like receptor C2
STATH	statherin
ASS1	argininosuccinate synthase 1
HTR2A	5-hydroxytryptamine receptor 2A
ZIC3	Zic family member 3
KIR3DL2	killer cell immunoglobulin like receptor, three Ig domains and long cytoplasmic tail 2
RAC2	ras-related C3 botulinum toxin substrate 2 (rho family, small GTP binding protein Rac2)
SLC7A2	solute carrier family 7 member 2
BLNK	B-cell linker
PSG9	pregnancy specific beta-1-glycoprotein 9
DPP6	dipeptidyl peptidase like 6
UTY	ubiquitously transcribed tetratricopeptide repeat containing, Y-linked
KCNB2	potassium voltage-gated channel subfamily B member 2
GAST	gastrin
TNFAIP8	TNF alpha induced protein 8
KIR2DL4	killer cell immunoglobulin like receptor, two Ig domains and long cytoplasmic tail 4
DUSP6	dual specificity phosphatase 6
CORO1A	coronin 1A
FOS	Fos proto-oncogene, AP-1 transcription factor subunit
PIM1	Pim-1 proto-oncogene, serine/threonine kinase
LAMB3	laminin subunit beta 3
ID4	inhibitor of DNA binding 4, HLH protein
DUSP5	dual specificity phosphatase 5
AURKB	aurora kinase B
NR2F1	nuclear receptor subfamily 2 group F member 1
CDKN2A	cyclin dependent kinase inhibitor 2A
ALDH1B1	aldehyde dehydrogenase 1 family member B1
CXCL2	C-X-C motif chemokine ligand 2
CD69	CD69 molecule
TRGC1	T cell receptor gamma constant 1
SPAG6	sperm associated antigen 6
GZMB	granzyme B
PDLIM3	PDZ and LIM domain 3
CAMK4	calcium/calmodulin dependent protein kinase IV
IFNG	interferon gamma
KLRD1	killer cell lectin like receptor D1
CALCRL	calcitonin receptor like receptor
FASLG	Fas ligand
ZEB1	zinc finger E-box binding homeobox 1
CSF2RA	colony stimulating factor 2 receptor alpha subunit
LEPR	leptin receptor
DPP4	dipeptidyl peptidase 4
LBP	lipopolysaccharide binding protein
KIR3DL1	killer cell immunoglobulin like receptor, three Ig domains and long cytoplasmic tail 1
PLAUR	plasminogen activator, urokinase receptor
H3F3B	H3 histone family member 3B
PTPRC	protein tyrosine phosphatase, receptor type C
HMHA1	Rho GTPase activating protein 45
KIAA1199	cell migration inducing hyaluronan binding protein
SATB2	SATB homeobox 2
IRAK3	interleukin 1 receptor associated kinase 3
EMP1	epithelial membrane protein 1
MYBL1	MYB proto-oncogene like 1
NKG7	natural killer cell granule protein 7
PRODH	proline dehydrogenase 1
CYP2C9	cytochrome P450 family 2 subfamily C member 9
CTSW	cathepsin W
AC006293.3	Homo sapiens leukocyte immunoglobulin-like receptor pseudogene 2
SSTR2	somatostatin receptor 2
PRF1	perforin 1
AL021546.1	glutamyl-tRNA(Gln) amidotransferase, subunit C homolog
TWISTNB	TWIST neighbor
SP140L	SP140 nuclear body protein like
FAM13C	family with sequence similarity 13 member C
SNHG3	small nucleolar RNA host gene 3
HS2ST1	heparan sulfate 2-O-sulfotransferase 1
AC008394.1	LOC55338
IGFALS	insulin like growth factor binding protein acid labile subunit
TRDC	T cell receptor delta constant
BBS9	Bardet-Biedl syndrome 9
NPHP4	nephrocystin 4
SOD2	superoxide dismutase 2, mitochondrial
GABRG3	gamma-aminobutyric acid type A receptor gamma3 subunit
NR4A3	nuclear receptor subfamily 4 group A member 3
OR2H2	olfactory receptor family 2 subfamily H member 2
MTHFS	5,10-methenyltetrahydrofolate synthetase (5-formyltetrahydrofolate cyclo-ligase)
CYP2B6	cytochrome P450 family 2 subfamily B member 6
SLC7A11	solute carrier family 7 member 11
CYBRD1	cytochrome b reductase 1
PHLDA1	pleckstrin homology like domain family A member 1
SLC38A1	solute carrier family 38 member 1
WDR74	WD repeat domain 74
LMCD1	LIM and cysteine rich domains 1
DHX35	DEAH-box helicase 35
TMEM161A	transmembrane protein 161A
FERMT1	fermitin family member 1
VAV3	vav guanine nucleotide exchange factor 3
C1ORF106	chromosome 1 open reading frame 106
PLAC8	placenta specific 8
OSBPL10	oxysterol binding protein like 10
RBP4	retinol binding protein 4
OTUB2	OTU deubiquitinase, ubiquitin aldehyde binding 2
HPSE	heparanase
TREM1	triggering receptor expressed on myeloid cells 1
C1ORF116	chromosome 1 open reading frame 116
CHST11	carbohydrate sulfotransferase 11
GFOD1	glucose-fructose oxidoreductase domain containing 1
C10ORF81	pleckstrin homology domain containing S1
GPR85	G protein-coupled receptor 85
SLCO4A1	solute carrier organic anion transporter family member 4A1
LGALS14	galectin 14
GTF2A1L	general transcription factor IIA subunit 1 like
NCRNA00312	long intergenic non-protein coding RNA 312
FANCE	Fanconi anemia complementation group E
TSKS	testis specific serine kinase substrate
C6ORF103	androglobin
IL19	interleukin 19
ROBO4	roundabout guidance receptor 4
ST6GALNAC5	ST6 N-acetylgalactosaminide alpha-2,6-sialyltransferase 5
COTL1	coactosin like F-actin binding protein 1
HIF3A	hypoxia inducible factor 3 alpha subunit
SFN	stratifin
NFKBIZ	NFKB inhibitor zeta
PKIB	protein kinase (cAMP-dependent, catalytic) inhibitor beta
DOK3	docking protein 3
ARNTL2	aryl hydrocarbon receptor nuclear translocator like 2
SNX5	sorting nexin 5
SLC25A36	solute carrier family 25 member 36
PADI1	peptidyl arginine deiminase 1
CHST6	carbohydrate sulfotransferase 6
TMPRSS3	transmembrane protease, serine 3
COL25A1	collagen type XXV alpha 1 chain
ARHGAP9	Rho GTPase activating protein 9
H19	H19, imprinted maternally expressed transcript (non-protein coding)
C12ORF75	chromosome 12 open reading frame 75
FAM108C1	abhydrolase domain containing 17C
DOCK8	dedicator of cytokinesis 8
MTHFD1L	methylenetetrahydrofolate dehydrogenase (NADP+ dependent) 1-like
RP11-526L8.1	ubiquitin conjugating enzyme E2 F
EIF4E3	eukaryotic translation initiation factor 4E family member 3
CMTM7	CKLF like MARVEL transmembrane domain containing 7
TMEM45B	transmembrane protein 45B
FAM20A	FAM20A, golgi associated secretory pathway pseudokinase
PPP1R14C	protein phosphatase 1 regulatory inhibitor subunit 14C
DMKN	dermokine
DEPDC1B	DEP domain containing 1B
ASPHD2	aspartate beta-hydroxylase domain containing 2
ELOVL7	ELOVL fatty acid elongase 7
IKZF1	IKAROS family zinc finger 1
ERP27	endoplasmic reticulum protein 27
AC007639.1	long intergenic non-protein coding RNA 673
AIMP1	aminoacyl tRNA synthetase complex interacting multifunctional protein 1
HKDC1	hexokinase domain containing 1
PRKCB	protein kinase C beta
TRNP1	TMF1-regulated nuclear protein 1
SIX1	SIX homeobox 1
IL20RB	interleukin 20 receptor subunit beta
AC009336.23	HOXD antisense growth-associated long non-coding RNA
THRB	thyroid hormone receptor beta
MYOCD	myocardin
MIR155HG	MIR155 host gene
FAM19A5	family with sequence similarity 19 member A5, C-C motif chemokine like
DNAH10	dynein axonemal heavy chain 10
B4GALNT3	beta-1,4-N-acetyl-galactosaminyltransferase 3
GRIA3	glutamate ionotropic receptor AMPA type subunit 3
INPP5F	inositol polyphosphate-5-phosphatase F
AL078621.4	PGM5 antisense RNA 1
GPR155	G protein-coupled receptor 155
IP6K3	inositol hexakisphosphate kinase 3
FGF18	fibroblast growth factor 18
RP11-475E11.5	spermatogenesis associated 42 (non-protein coding)
C19ORF69	glutamate rich 4
FILIP1	filamin A interacting protein 1
DOK6	docking protein 6
EMR2	adhesion G protein-coupled receptor E2
PPFIA2	PTPRF interacting protein alpha 2
ARSB	arylsulfatase B
NKD2	naked cuticle homolog 2
AC022007.5	LOC401052
C1ORF101	chromosome 1 open reading frame 101
C1RL	complement C1r subcomponent like
RP4-675G8.2	LOC401052
RNASE7	ribonuclease A family member 7
MTHFD2	methylenetetrahydrofolate dehydrogenase (NADP+ dependent) 2, methenyltetrahydrofolate cyclohydrolase
FCRLA	Fc receptor like A
RP1-60O19.1	LOC100422737
F11	coagulation factor XI
ANGPT2	angiopoietin 2
TRIM55	tripartite motif containing 55
CCDC78	coiled-coil domain containing 78
SAMD3	sterile alpha motif domain containing 3
TSGA10	testis specific 10
AC069154.2	cilia and flagella associated protein 221
ANKDD1A	ankyrin repeat and death domain containing 1A
DOCK7	dedicator of cytokinesis 7
DPF3	double PHD fingers 3
SLC8A1	solute carrier family 8 member A1
C21ORF59	chromosome 21 open reading frame 59
COL24A1	collagen type XXIV alpha 1 chain
TEKT1	tektin 1
ABCC3	ATP binding cassette subfamily C member 3
PHEX	phosphate regulating endopeptidase homolog, X-linked
METTL12	methyltransferase like 12
EFHB	EF-hand domain family member B
AC100826.1	downregulated RNA in cancer, inhibitor of cell invasion and migration(DRAIC)
ACOXL	acyl-CoA oxidase-like
MIR7-1	heterogeneous nuclear ribonucleoprotein K
SYTL5	synaptotagmin like 5
CHSY3	chondroitin sulfate synthase 3
TRPM8	transient receptor potential cation channel subfamily M member 8
RP1-28O17.1	downregulated RNA in cancer, inhibitor of cell invasion and migration(DRAIC)
MIPOL1	mirror-image polydactyly 1
SDAD1	SDA1 domain containing 1
ZFAND5	zinc finger AN1-type containing 5
C4ORF33	chromosome 4 open reading frame 33
MPP4	membrane palmitoylated protein 4
AL583828.1	glucose-fructose oxidoreductase domain containing 1
HELB	DNA helicase B
CCDC148	coiled-coil domain containing 148
GPR82	G protein-coupled receptor 82
SLFN13	schlafen family member 13
C4ORF39	family with sequence similarity 218 member A
ADAT3	adenosine deaminase, tRNA specific 3
MYO10	myosin X
SLC1A6	solute carrier family 1 member 6
ZBTB26	zinc finger and BTB domain containing 26
CD96	CD96 molecule
C1S	complement C1s
SERPINB5	serpin family B member 5
FRY	FRY microtubule binding protein
B3GNT7	UDP-GlcNAc:betaGal beta-1,3-N-acetylglucosaminyltransferase 7
RP11-372E1.4	LOC100507389
CASC2	cancer susceptibility candidate 2 (non-protein coding)
ZNF474	zinc finger protein 474
TMEM72	transmembrane protein 72
VNN1	vanin 1
MAGI1	membrane associated guanylate kinase, WW and PDZ domain containing 1
SRGAP3-AS2	SRGAP3 antisense RNA 2
CHDH	choline dehydrogenase
ARHGAP29	Rho GTPase activating protein 29
RP11-87H9.3	LOC100507389
AL022344.5	N/A
NRP1	neuropilin 1
AC068610.3	long intergenic non-protein coding RNA 1393
RP11-263K4.3	LOC400655
TCEANC	transcription elongation factor A N-terminal and central domain containing
FAM83B	family with sequence similarity 83 member B
LMOD3	leiomodin 3
MATR3	matrin 3
DNAH6	dynein axonemal heavy chain 6
RP11-864J10.4	LOC100507389
METAP1D	methionyl aminopeptidase type 1D, mitochondrial
C15ORF62	chromosome 15 open reading frame 62
AC022007.4	N/A
AC079062.1	N/A
RP11-199F6.8	long intergenic non-protein coding RNA 452
