# Supplementary material for: Thin endometrium transcriptome analysis reveals a potential mechanism of implantation failure
Source: Reprod Med Biol. 2017 Apr 9;16(2):206–27. doi: 10.1002/rmb2.12030 (PMC5661823; doi:10.1002/rmb2.12030)
Supplement: Supplementary file 2 [file RMB2-16-206-s002.xlsx]

## Sheet: Sheet1
Supplemental Table 2. Downregulated genes in thin endometrium.
Gene symbol	Gene name
GSN	gelsolin
PEA15	phosphoprotein enriched in astrocytes 15
CKB	creatine kinase B
IDH1	isocitrate dehydrogenase (NADP(+)) 1, cytosolic
ATP1B1	ATPase Na+/K+ transporting subunit beta 1
SORD	sorbitol dehydrogenase
TPD52	tumor protein D52
SEC14L1	SEC14 like lipid binding 1
NEDD9	neural precursor cell expressed, developmentally down-regulated 9
ACTG2	actin, gamma 2, smooth muscle, enteric
PAM	peptidylglycine alpha-amidating monooxygenase
PRKACB	protein kinase cAMP-activated catalytic subunit beta
OXCT1	3-oxoacid CoA-transferase 1
CAPN6	calpain 6
FAM13A	family with sequence similarity 13 member A
STMN2	stathmin 2
IQGAP2	IQ motif containing GTPase activating protein 2
OFD1	OFD1, centriole and centriolar satellite protein
CPT1A	carnitine palmitoyltransferase 1A
MPZL2	myelin protein zero like 2
PCCA	propionyl-CoA carboxylase alpha subunit
WFDC2	WAP four-disulfide core domain 2
HLA-DMB	major histocompatibility complex, class II, DM beta
NEBL	nebulette
QPRT	quinolinate phosphoribosyltransferase
GNG11	G protein subunit gamma 11
SORBS2	sorbin and SH3 domain containing 2
ALDH6A1	aldehyde dehydrogenase 6 family member A1
KYNU	kynureninase
SLC43A1	solute carrier family 43 member 1
FOLR1	folate receptor 1
NOV	nephroblastoma overexpressed
HMGCS2	3-hydroxy-3-methylglutaryl-CoA synthase 2
TFAP2A	transcription factor AP-2 alpha
CHGA	chromogranin A
WIF1	WNT inhibitory factor 1
TAP2	transporter 2, ATP binding cassette subfamily B member
ALDH3B2	aldehyde dehydrogenase 3 family member B2
CYP2J2	cytochrome P450 family 2 subfamily J member 2
HGD	homogentisate 1,2-dioxygenase
GAD1	glutamate decarboxylase 1
FGL1	fibrinogen like 1
SLC15A2	solute carrier family 15 member 2
SULT1C2	sulfotransferase family 1C member 2
DYNC1I1	dynein cytoplasmic 1 intermediate chain 1
CTNNA2	catenin alpha 2
CBR3	carbonyl reductase 3
MPPED2	metallophosphoesterase domain containing 2
XXBAC-BPG246D15.9	N/A
MAP2K6	mitogen-activated protein kinase kinase 6
RAMP2	receptor activity modifying protein 2
PLGLB1	plasminogen-like B2
ITGA4	integrin subunit alpha 4
KCNN3	potassium calcium-activated channel subfamily N member 3
ACSM3	acyl-CoA synthetase medium-chain family member 3
PDK4	pyruvate dehydrogenase kinase 4
KCNS3	potassium voltage-gated channel modifier subfamily S member 3
ACADL	acyl-CoA dehydrogenase, long chain
ISL1	ISL LIM homeobox 1
SLC26A3	solute carrier family 26 member 3
ENTPD3	ectonucleoside triphosphate diphosphohydrolase 3
GRB14	growth factor receptor bound protein 14
CST1	cystatin SN
SMAD9	SMAD family member 9
ANK3	ankyrin 3
CYP26A1	cytochrome P450 family 26 subfamily A member 1
NDRG2	NDRG family member 2
SLC7A1	solute carrier family 7 member 1
TRH	thyrotropin releasing hormone
PDE6A	phosphodiesterase 6A
CPB2	carboxypeptidase B2
GP2	glycoprotein 2
PTH2R	parathyroid hormone 2 receptor
SCGB1D2	secretoglobin family 1D member 2
EPHA7	EPH receptor A7
CSRP2	cysteine and glycine rich protein 2
ITSN1	intersectin 1
TLR6	toll like receptor 6
CASP5	caspase 5
OPRK1	opioid receptor kappa 1
CHRNA6	cholinergic receptor nicotinic alpha 6 subunit
ADAM18	ADAM metallopeptidase domain 18
PKP2	plakophilin 2
RNF125	ring finger protein 125
CYB5A	cytochrome b5 type A
PI15	peptidase inhibitor 15
PPARG	peroxisome proliferator activated receptor gamma
ACTN1	actinin alpha 1
MRPL3	mitochondrial ribosomal protein L3
TMED3	transmembrane p24 trafficking protein 3
MAGED1	MAGE family member D1
SQLE	squalene epoxidase
SLC39A8	solute carrier family 39 member 8
TFPI2	tissue factor pathway inhibitor 2
CA2	carbonic anhydrase 2
PAPOLA	poly(A) polymerase alpha
SERPINA5	serpin family A member 5
GPR37	G protein-coupled receptor 37
SERPINB9	serpin family B member 9
KHDRBS3	KH RNA binding domain containing, signal transduction associated 3
MAP2	microtubule associated protein 2
UPK1B	uroplakin 1B
TM7SF2	transmembrane 7 superfamily member 2
PLA2G4A	phospholipase A2 group IVA
SYN2	synapsin II
XDH	xanthine dehydrogenase
TPD52L1	tumor protein D52-like 1
PCLO	piccolo presynaptic cytomatrix protein
BCKDHB	branched chain keto acid dehydrogenase E1 subunit beta
DHRS7	dehydrogenase/reductase 7
POSTN	periostin
PML	promyelocytic leukemia
NF2	neurofibromin 2
THPO	thrombopoietin
ZIC4	Zic family member 4
IGHV4-4	immunoglobulin heavy variable 4-4
IFNGR1	interferon gamma receptor 1
GALNT10	polypeptide N-acetylgalactosaminyltransferase 10
PPM1H	protein phosphatase, Mg2+/Mn2+ dependent 1H
OLFM4	olfactomedin 4
LRP4	LDL receptor related protein 4
PHF8	PHD finger protein 8
COBL	cordon-bleu WH2 repeat protein
CREB3L1	cAMP responsive element binding protein 3 like 1
TNIK	TRAF2 and NCK interacting kinase
OLFML2B	olfactomedin like 2B
SETD1A	SET domain containing 1A
NFATC4	nuclear factor of activated T-cells 4
ATP6V0E2	ATPase H+ transporting V0 subunit e2
APLNR	apelin receptor
TOP3B	topoisomerase (DNA) III beta
ADAM12	ADAM metallopeptidase domain 12
BGN	biglycan
FAM169A	family with sequence similarity 169 member A
FUT3	fucosyltransferase 3 (Lewis blood group)
GNAS	GNAS complex locus
GAL	galanin and GMAP prepropeptide
SERHL	serine hydrolase-like (pseudogene)
COPA	coatomer protein complex subunit alpha
SELENBP1	selenium binding protein 1
EYA1	EYA transcriptional coactivator and phosphatase 1
NAAA	N-acylethanolamine acid amidase
FMO5	flavin containing monooxygenase 5
RABGAP1L	RAB GTPase activating protein 1 like
ACSM1	acyl-CoA synthetase medium-chain family member 1
ABCA12	ATP binding cassette subfamily A member 12
PLCB1	phospholipase C beta 1
TSC2	tuberous sclerosis 2
RP13-225O21.3	N/A
SOX5P	N/A
XPNPEP2	X-prolyl aminopeptidase 2
MUC7	mucin 7, secreted
HERPUD1	homocysteine inducible ER protein with ubiquitin like domain 1
KAZALD1	Kazal type serine peptidase inhibitor domain 1
DCXR	dicarbonyl and L-xylulose reductase
ECI2	enoyl-CoA delta isomerase 2
SYBU	syntabulin
C13ORF15	N/A
OGN	osteoglycin
ATAD2	ATPase family, AAA domain containing 2
LRRC1	leucine rich repeat containing 1
ARHGAP15	Rho GTPase activating protein 15
ANO10	anoctamin 10
CERS4	ceramide synthase 4
KRT23	keratin 23
COL5A3	collagen type V alpha 3 chain
CEP70	centrosomal protein 70
ASPN	asporin
PRR15L	proline rich 15 like
HMBOX1	homeobox containing 1
TRPM4	transient receptor potential cation channel subfamily M member 4
EAF2	ELL associated factor 2
DUOX1	dual oxidase 1
TMEM144	transmembrane protein 144
MFSD6	major facilitator superfamily domain containing 6
CLIC5	chloride intracellular channel 5
ATF7IP2	activating transcription factor 7 interacting protein 2
LRRC2	leucine rich repeat containing 2
CES3	carboxylesterase 3
PDZRN4	PDZ domain containing ring finger 4
ADAMTS8	ADAM metallopeptidase with thrombospondin type 1 motif 8
SLC38A4	solute carrier family 38 member 4
C14ORF162	N/A
FRAS1	Fraser extracellular matrix complex subunit 1
STXBP6	syntaxin binding protein 6
TRPM6	transient receptor potential cation channel subfamily M member 6
FZD5	frizzled class receptor 5
NLRP2	NLR family pyrin domain containing 2
VPS37B	VPS37B, ESCRT-I subunit
C9ORF91	transmembrane protein 268
DFNB31	whirlin
ACE2	angiotensin I converting enzyme 2
KIAA1045	PHD finger protein 24
TM7SF3	transmembrane 7 superfamily member 3
AGMAT	agmatinase
ANKH	ANKH inorganic pyrophosphate transport regulator
GJB2	gap junction protein beta 2
NTN4	netrin 4
ATL1	atlastin GTPase 1
ATL3	atlastin GTPase 3
C15ORF48	chromosome 15 open reading frame 48
SGIP1	SH3 domain GRB2 like endophilin interacting protein 1
TTYH2	tweety family member 2
SLC46A2	solute carrier family 46 member 2
COL25A1	collagen type XXV alpha 1 chain
GPT2	glutamic--pyruvic transaminase 2
SCD5	stearoyl-CoA desaturase 5
OCIAD2	OCIA domain containing 2
RP11-73M18.2	N/A
STEAP4	STEAP4 metalloreductase
ZNF436	zinc finger protein 436
SNX30	sorting nexin family member 30
TCEA3	transcription elongation factor A3
TMTC1	transmembrane and tetratricopeptide repeat containing 1
PRR15	proline rich 15
PLD6	phospholipase D family member 6
CCDC159	coiled-coil domain containing 159
MUC15	mucin 15, cell surface associated
MFSD3	major facilitator superfamily domain containing 3
TMEM119	transmembrane protein 119
EFCAB4A	calcium release activated channel regulator 2B
NME7	NME/NM23 family member 7
PPDPF	pancreatic progenitor cell differentiation and proliferation factor
VSIG2	V-set and immunoglobulin domain containing 2
NUDT16	nudix hydrolase 16
GGTA1P	glycoprotein, alpha-galactosyltransferase 1 pseudogene
SGCD	sarcoglycan delta
CAPN12	calpain 12
CES4A	carboxylesterase 4A
UGT8	UDP glycosyltransferase 8
RP11-796I2.2	PRKAG2 antisense RNA 1
WNK4	WNK lysine deficient protein kinase 4
COL1A2	collagen type I alpha 2 chain
RP11-376N17.4	N/A
BMPR1B	bone morphogenetic protein receptor type 1B
TIGD2	tigger transposable element derived 2
HAPLN1	hyaluronan and proteoglycan link protein 1
ST8SIA3	ST8 alpha-N-acetyl-neuraminide alpha-2,8-sialyltransferase 3
AL450992.2	N/A
RP11-456A18.1	long intergenic non-protein coding RNA 844
PKHD1L1	polycystic kidney and hepatic disease 1 (autosomal recessive)-like 1
DCLK1	doublecortin like kinase 1
TTC21A	tetratricopeptide repeat domain 21A
IYD	iodotyrosine deiodinase
CROT	carnitine O-octanoyltransferase
SLC25A48	solute carrier family 25 member 48
KRAS	KRAS proto-oncogene, GTPase
CAPS	calcyphosine
GJB6	gap junction protein beta 6
IKZF2	IKAROS family zinc finger 2
C19ORF77	Small Integral Membrane Protein 24
ABCG1	ATP binding cassette subfamily G member 1
GSTT1	Glutathione S-Transferase Theta 1
ZNF530	zinc finger protein 530
AC100793.1	LOC100190938
ZNF233	zinc finger protein 233
ABCC13	ATP binding cassette subfamily C member 13 (pseudogene)
HDAC9	histone deacetylase 9
VASH2	vasohibin 2
GREM2	gremlin 2, DAN family BMP antagonist
YPEL4	yippee like 4
PDE1A	phosphodiesterase 1A
TMED6	transmembrane p24 trafficking protein 6
KCNIP4	potassium voltage-gated channel interacting protein 4
TNC	tenascin C
MIAT	myocardial infarction associated transcript (non-protein coding)
RP11-2A4.3	long intergenic non-protein coding RNA 1210
TMEM56	transmembrane protein 56
HEPACAM	hepatic and glial cell adhesion molecule
CA8	carbonic anhydrase 8
C1ORF168	chromosome 1 open reading frame 168
KLHL31	kelch like family member 31
PLEKHH2	pleckstrin homology, MyTH4 and FERM domain containing H2
CTC-774J1.2	long intergenic non-protein coding RNA 900
BPIFA3	BPI fold containing family A member 3
CCDC15	coiled-coil domain containing 15
CLK4	CDC like kinase 4
SIX3	SIX homeobox 3
MCOLN3	mucolipin 3
242340_at	N/A
KIAA2018	upstream transcription factor family member 3
HCG4P3	HLA complex group 4 pseudogene 3
AC007246.3	hypothetical LOC728730
242873_at	N/A
VWCE	von Willebrand factor C and EGF domains
CDK5RAP2	CDK5 regulatory subunit associated protein 2
CCBE1	collagen and calcium binding EGF domains 1
SLC24A4	solute carrier family 24 member 4
244604_at	N/A
ATOH7	atonal bHLH transcription factor 7
SPAG11A	sperm associated antigen 11A
CCDC141	coiled-coil domain containing 141
C18ORF25	chromosome 18 open reading frame 25
IGSF22	immunoglobulin superfamily member 22
CCDC122	coiled-coil domain containing 122
GLYATL2	glycine-N-acyltransferase like 2
CERS3	ceramide synthase 3
FRYL	FRY like transcription coactivator
CALHM1	calcium homeostasis modulator 1
CARD16	caspase recruitment domain family member 16
ZFP42	ZFP42 zinc finger protein
C4ORF37	chromosome 4 open reading frame 37
CALN1	calneuron 1
SLC39A14	solute carrier family 39 member 14
AP1S3	adaptor related protein complex 1 sigma 3 subunit
HHIP	hedgehog interacting protein
ADAMTS9-AS2	ADAMTS9 antisense RNA 2
RP11-276H19.1	GAS1 adjacent regulatory RNA
RP11-557H15.3	RP11-557H15.4
RP11-280O1.2	RP11-280O1.2
C9ORF130	long intergenic non-protein coding RNA 476
AC002480.5	hypothetical LOC401312
1561741_at	N/A
TCP11L2	t-complex 11 like 2
SYTL4	synaptotagmin like 4
CTC-564N23.3	ZBED3 antisense RNA 1
PRMT1	protein arginine methyltransferase 1
WASIR1	WASH and IL9R antisense RNA 1
INTS4	integrator complex subunit 4
TRIM24	tripartite motif containing 24
XYLB	xylulokinase
RP3-509L4.3	RP3-509L4.3
