# Supplementary material for: Thin endometrium transcriptome analysis reveals a potential mechanism of implantation failure
Source: Reprod Med Biol. 2017 Apr 9;16(2):206–27. doi: 10.1002/rmb2.12030 (PMC5661823; doi:10.1002/rmb2.12030)
Supplement: Supplementary file 3 [file RMB2-16-206-s003.xlsx]

## Sheet: Sheet1
Supplemental Table 3. Gene ontology analysis for the gens upregulated in the thin endometrium.
Category	Term	Count	PValue	Genes
GOTERM_BP_FAT	GO:0009605~response to external stimulus	70	1.16461e-09	ARSB, FGF18, NRP1, MMP7, FASLG, PMAIP1, FOS, CD96, MYOCD, APOD, HPSE, RNASE7, IFNG, SLC2A1, CALCRL, CFI, LBP, MX1, ANGPT2, FCGR3B, F11, ZFP36, TRPM8, KIF5A, SOCS3, GNLY, PIM1, FOSB, PLAUR, TNFAIP6, SSTR2, THBD, ADM, IL20RB, TREM1, DPF3, PRF1, RBP1, ASS1, CCR1, STATH, CXCL2, GAST, TRDC, CCL4, IRAK3, RAC2, INPP5F, ARNTL2, BHLHE40, PTPRC, ST6GAL1, SLC8A1, VAV3, AIMP1, CFB, LMCD1, NR4A1, NR4A3, COTL1…
GOTERM_BP_FAT	GO:0006952~defense response	56	3.69657e-09	KLRC2, IL19, PMAIP1, FOS, CD96, APOD, RNASE7, IFNG, VNN1, CALCRL, CFI, LBP, MX1, KLRD1, FCGR3B, DPP4, ZFP36, EGR1, NFKBIZ, SOCS3, GNLY, GZMB, CD84, TNFAIP6, OR2H2, CAMK4, ADM, IL20RB, TREM1, KIR3DL1, KIR2DL4, KIR3DL2, DPF3, PRF1, ASS1, CCR1, CXCL2, STATH, TRDC, C1S, CCL4, IRAK3, RASGRP1, BLNK, PTPRC, AIMP1, CFB, LMCD1, COTL1, PLAC8, CD55, CORO1A, SLC7A2, CXCL13, C1RL, XCL1
GOTERM_BP_FAT	GO:0002443~leukocyte mediated immunity	21	1.61816e-07	PTPRC, KLRC2, GZMB, TRDC, C1S, NR4A3, CD84, CD96, CORO1A, CD55, RAC2, CAMK4, IL20RB, RASGRP1, IFNG, C1RL, TREM1, CFI, XCL1, KLRD1, KIR3DL1
GOTERM_BP_FAT	GO:0006955~immune response	50	1.98561e-07	PRF1, KLRC2, ASS1, CCR1, IL19, CXCL2, FASLG, C1S, TRDC, ZEB1, CCL4, CD96, IRAK3, FOS, RAC2, RNASE7, RASGRP1, IFNG, VNN1, CFI, LBP, MX1, FCGR3B, KLRD1, BLNK, EGR1, PTPRC, ST6GAL1, VAV3, CFB, SOCS3, GZMA, GZMB, NR4A3, PRKCB, CTSW, CD84, CD38, CORO1A, CD55, MYO10, RGS1, IL20RB, ADM, CAMK4, CXCL13, C1RL, TREM1, XCL1, KIR3DL1
GOTERM_BP_FAT	GO:0002252~immune effector process	34	2.07485e-07	DPF3, PRF1, RBP4, KLRC2, PMAIP1, TRDC, C1S, CD96, IRAK3, RAC2, RASGRP1, IFNG, LBP, CFI, MX1, FCGR3B, KLRD1, PTPRC, VAV3, AIMP1, CFB, LMCD1, GZMB, NR4A3, CD84, MYO10, CD55, CORO1A, IL20RB, CAMK4, C1RL, TREM1, XCL1, KIR3DL1
GOTERM_BP_FAT	GO:0002682~regulation of immune system process	46	1.95654e-06	DPF3, RBP4, RBP1, CCR1, CXCL2, C1S, TRDC, ZEB1, CCL4, FOS, IRAK3, CD96, CDKN2A, RAC2, APOD, RASGRP1, IFNG, VNN1, LBP, CFI, FCGR3B, KLRD1, DPP4, ZFP36, PTPRC, VAV3, SOCS3, CFB, LMCD1, NR4A3, PRKCB, CD84, CD38, CD55, MYO10, CORO1A, CAMK4, IL20RB, SLC7A2, CXCL13, C1RL, TREM1, XCL1, KIR3DL1, KIR2DL4, KIR3DL2
GOTERM_CC_FAT	GO:0005615~extracellular space	47	2.69803e-06	RBP4, FGF18, NRP1, CXCL2, IL19, MMP7, FASLG, GAST, C1S, TRDC, SFN, CCL4, MTHFD2, APOD, IFNG, SLC2A1, LBP, CFI, ANGPT2, QSOX1, SRGN, F11, AIMP1, CFB, GNLY, HSPG2, LMCD1, IGFALS, COL25A1, CTSW, PROM1, MMP10, TNFAIP6, DKK1, THBD, ADM, SERPINB5, CXCL13, FABP3, C1RL, CMTM7, VCAN, IGFBP1, CP, XCL1, TNFAIP2, HABP2
GOTERM_BP_FAT	GO:0001944~vasculature development	26	5.11064e-06	FGFR2, ZFAND5, FGF18, NRP1, LEPR, FASLG, APOD, MYOCD, HPSE, IFNG, ROBO4, CALCRL, ANGPT2, THBS2, EGR1, VAV3, AIMP1, SOCS3, HSPG2, NR4A1, PRKCB, ADM, CXCL13, SIX1, HIF3A, TNFAIP2
GOTERM_BP_FAT	GO:0045321~leukocyte activation	29	7.0624e-06	PRF1, LEPR, ZEB1, TRDC, CDKN2A, RAC2, RASGRP1, IFNG, VNN1, LBP, DPP4, BLNK, EGR1, PTPRC, IL2RB, VAV3, IKZF1, DOCK8, NR4A3, PRKCB, CD84, CD38, CORO1A, CD55, IL20RB, CAMK4, SLC7A2, CMTM7, XCL1
GOTERM_BP_FAT	GO:0002449~lymphocyte mediated immunity	16	1.1704e-05	PTPRC, KLRC2, GZMB, TRDC, C1S, CD96, CORO1A, CD55, IL20RB, RASGRP1, IFNG, C1RL, CFI, XCL1, KLRD1, KIR3DL1
GOTERM_BP_FAT	GO:0006954~inflammatory response	26	1.19186e-05	ZFP36, NFKBIZ, AIMP1, ASS1, SOCS3, CFB, CCR1, IL19, CXCL2, CCL4, FOS, CD96, TNFAIP6, CD55, CAMK4, IL20RB, APOD, SLC7A2, CXCL13, RASGRP1, VNN1, LBP, CFI, CALCRL, XCL1, BLNK
GOTERM_BP_FAT	GO:0050900~leukocyte migration	19	1.42106e-05	VAV3, AIMP1, CCR1, CXCL2, DOCK8, CCL4, MMP1, SLC7A11, CD84, CORO1A, THBD, RAC2, APOD, CXCL13, IFNG, TREM1, LBP, XCL1, ANGPT2
GOTERM_BP_FAT	GO:0040011~locomotion	45	1.58594e-05	ARSB, ZFAND5, FGF18, NRP1, CCR1, CXCL2, FERMT1, CCL4, MMP1, DNAH6, NPHP4, RAC2, APOD, IFNG, ROBO4, INPP5F, LBP, DEPDC1B, ANGPT2, DPP4, PTPRC, SLC8A1, ST6GAL1, SATB2, S100P, VAV3, AIMP1, KIF5A, NR4A1, DOCK7, DOCK8, NR4A3, SLC7A11, PLAUR, CD84, MMP10, TNFAIP6, CORO1A, THBD, CXCL13, SIX1, CMTM7, VCAN, TREM1, XCL1
GOTERM_BP_FAT	GO:0001775~cell activation	32	1.61099e-05	PRF1, LEPR, ZEB1, TRDC, CDKN2A, RAC2, MYOCD, RASGRP1, IFNG, VNN1, LBP, DPP4, BLNK, EGR1, PTPRC, IL2RB, VAV3, IKZF1, DOCK8, NR4A3, SLC7A11, PRKCB, CD84, CD38, CORO1A, CD55, THBD, IL20RB, CAMK4, SLC7A2, CMTM7, XCL1
GOTERM_BP_FAT	GO:0032101~regulation of response to external stimulus	30	1.6765e-05	FGF18, DPF3, NRP1, CCR1, CXCL2, CCL4, RAC2, APOD, HPSE, INPP5F, CALCRL, CFI, LBP, FCGR3B, ANGPT2, ZFP36, F11, ST6GAL1, CFB, SOCS3, LMCD1, PLAUR, TNFAIP6, CD55, THBD, IL20RB, CXCL13, SLC7A2, TREM1, XCL1
GOTERM_BP_FAT	GO:0001568~blood vessel development	24	1.88603e-05	EGR1, FGFR2, FGF18, NRP1, VAV3, AIMP1, SOCS3, LEPR, HSPG2, FASLG, NR4A1, PRKCB, MYOCD, APOD, ADM, HPSE, SIX1, IFNG, ROBO4, HIF3A, CALCRL, THBS2, TNFAIP2, ANGPT2
GOTERM_BP_FAT	GO:0072358~cardiovascular system development	32	3.29227e-05	FGFR2, ZFAND5, FGF18, RBP4, NRP1, LEPR, PDLIM3, FASLG, ZIC3, APOD, MYOCD, HPSE, IFNG, ROBO4, CALCRL, ANGPT2, THBS2, EGR1, SLC8A1, VAV3, AIMP1, SOCS3, HSPG2, NR4A1, PRKCB, SOD2, DKK1, ADM, CXCL13, SIX1, HIF3A, TNFAIP2
GOTERM_BP_FAT	GO:0072359~circulatory system development	32	3.29227e-05	FGFR2, ZFAND5, FGF18, RBP4, NRP1, LEPR, PDLIM3, FASLG, ZIC3, APOD, MYOCD, HPSE, IFNG, ROBO4, CALCRL, ANGPT2, THBS2, EGR1, SLC8A1, VAV3, AIMP1, SOCS3, HSPG2, NR4A1, PRKCB, SOD2, DKK1, ADM, CXCL13, SIX1, HIF3A, TNFAIP2
GOTERM_BP_FAT	GO:0046649~lymphocyte activation	25	3.53521e-05	PRF1, LEPR, TRDC, ZEB1, CDKN2A, RAC2, RASGRP1, IFNG, VNN1, DPP4, BLNK, EGR1, PTPRC, IL2RB, VAV3, IKZF1, DOCK8, PRKCB, CD38, CD55, CORO1A, IL20RB, CAMK4, CMTM7, XCL1
GOTERM_BP_FAT	GO:0048514~blood vessel morphogenesis	21	4.88185e-05	FGFR2, FGF18, NRP1, VAV3, AIMP1, LEPR, HSPG2, NR4A1, FASLG, PRKCB, MYOCD, APOD, ADM, HPSE, SIX1, ROBO4, HIF3A, CALCRL, THBS2, TNFAIP2, ANGPT2
GOTERM_BP_FAT	GO:0001525~angiogenesis	19	4.88325e-05	FGFR2, FGF18, NRP1, VAV3, AIMP1, LEPR, HSPG2, NR4A1, FASLG, PRKCB, APOD, ADM, HPSE, ROBO4, HIF3A, CALCRL, THBS2, TNFAIP2, ANGPT2
GOTERM_BP_FAT	GO:0051241~negative regulation of multicellular organismal process	33	6.30343e-05	RBP4, NRP1, CCR1, STATH, FASLG, CD96, IRAK3, CDKN2A, APOD, MYOCD, IFNG, INPP5F, LBP, CALCRL, ANGPT2, THBS2, SRGN, NR2F1, ZFP36, F11, ANXA4, PLAUR, PLAC8, CD84, CD38, DKK1, THBD, ADM, IL20RB, CXCL13, SIX1, ID4, XCL1
GOTERM_BP_FAT	GO:0050865~regulation of cell activation	21	7.31928e-05	PTPRC, VAV3, ZEB1, TRDC, NR4A3, CD84, CD38, CORO1A, CD55, THBD, CDKN2A, RAC2, CAMK4, IL20RB, SLC7A2, RASGRP1, IFNG, VNN1, LBP, XCL1, DPP4
GOTERM_BP_FAT	GO:0048870~cell motility	39	7.5197e-05	ARSB, ZFAND5, FGF18, NRP1, CCR1, CXCL2, FERMT1, CCL4, MMP1, DNAH6, NPHP4, RAC2, APOD, IFNG, ROBO4, LBP, DEPDC1B, ANGPT2, DPP4, PTPRC, SLC8A1, SATB2, S100P, VAV3, AIMP1, NR4A1, DOCK7, DOCK8, SLC7A11, CD84, MMP10, TNFAIP6, CORO1A, THBD, CXCL13, SIX1, VCAN, TREM1, XCL1
GOTERM_BP_FAT	GO:0051674~localization of cell	39	7.5197e-05	ARSB, ZFAND5, FGF18, NRP1, CCR1, CXCL2, FERMT1, CCL4, MMP1, DNAH6, NPHP4, RAC2, APOD, IFNG, ROBO4, LBP, DEPDC1B, ANGPT2, DPP4, PTPRC, SLC8A1, SATB2, S100P, VAV3, AIMP1, NR4A1, DOCK7, DOCK8, SLC7A11, CD84, MMP10, TNFAIP6, CORO1A, THBD, CXCL13, SIX1, VCAN, TREM1, XCL1
GOTERM_BP_FAT	GO:0002694~regulation of leukocyte activation	20	8.60858e-05	PTPRC, VAV3, ZEB1, TRDC, NR4A3, CD84, CD38, CORO1A, CD55, CDKN2A, RAC2, CAMK4, IL20RB, SLC7A2, RASGRP1, IFNG, VNN1, LBP, XCL1, DPP4
GOTERM_BP_FAT	GO:0002697~regulation of immune effector process	19	8.63419e-05	PTPRC, RBP4, DPF3, CFB, LMCD1, NR4A3, CD84, CD96, IRAK3, CD55, RAC2, IL20RB, RASGRP1, IFNG, TREM1, CFI, LBP, XCL1, FCGR3B
GOTERM_CC_FAT	GO:0044421~extracellular region part	88	9.24361e-05	ARSB, FGF18, NRP1, THRB, FAM20A, IL19, MMP7, FASLG, AURKB, MMP1, MTHFD2, APOD, HPSE, RNASE7, DMKN, SLC2A1, IFNG, ROBO4, VNN1, CFI, LBP, DPP6, ANGPT2, FCGR3B, DPP4, F11, GSTT2B, GNLY, IGFALS, COL25A1, PADI1, CTSW, PLAUR, PRKCB, CD84, MMP10, TNFAIP6, CD38, THBD, CAMK4, ADM, SERPINB5, CYBRD1, VCAN, SLC38A1, COL24A1, TNFAIP2, PPFIA2, RBP4, ASS1, CXCL2, GAST, C1S, SFN, TRDC, CCL4, LAMB3, RAC2, THBS2, …
GOTERM_BP_FAT	GO:0009607~response to biotic stimulus	32	9.65116e-05	PRF1, DPF3, ASS1, CXCL2, STATH, FASLG, PMAIP1, TRDC, CCL4, FOS, CD96, IRAK3, RNASE7, IFNG, LBP, MX1, FCGR3B, ZFP36, PTPRC, AIMP1, SOCS3, GNLY, LMCD1, COTL1, PLAC8, SOD2, CD55, THBD, ADM, CXCL13, TREM1, XCL1
GOTERM_BP_FAT	GO:0048646~anatomical structure formation involved in morphogenesis	35	9.68656e-05	FGFR2, RBP4, FGF18, NRP1, FAM20A, ABLIM3, LEPR, BBS9, FASLG, MTHFD1L, WDR74, LAMB3, APOD, HPSE, ROBO4, CALCRL, LMOD3, ANGPT2, THBS2, VAV3, AIMP1, HSPG2, NR4A1, NR4A3, PRKCB, PROM1, DUSP5, DKK1, ADM, CXCL13, ETS2, SIX1, HIF3A, TNFAIP2, DUSP6
GOTERM_BP_FAT	GO:0060326~cell chemotaxis	14	0.000100233	FGF18, NRP1, VAV3, CCR1, CXCL2, NR4A1, CCL4, CORO1A, RAC2, CXCL13, IFNG, LBP, TREM1, XCL1
GOTERM_BP_FAT	GO:0051707~response to other organism	31	0.000104686	PRF1, DPF3, ASS1, CXCL2, STATH, FASLG, PMAIP1, TRDC, CCL4, FOS, CD96, IRAK3, RNASE7, IFNG, LBP, MX1, FCGR3B, ZFP36, PTPRC, AIMP1, SOCS3, GNLY, LMCD1, COTL1, PLAC8, SOD2, THBD, ADM, CXCL13, TREM1, XCL1
GOTERM_BP_FAT	GO:0043207~response to external biotic stimulus	31	0.000104686	PRF1, DPF3, ASS1, CXCL2, STATH, FASLG, PMAIP1, TRDC, CCL4, FOS, CD96, IRAK3, RNASE7, IFNG, LBP, MX1, FCGR3B, ZFP36, PTPRC, AIMP1, SOCS3, GNLY, LMCD1, COTL1, PLAC8, SOD2, THBD, ADM, CXCL13, TREM1, XCL1
GOTERM_BP_FAT	GO:0008283~cell proliferation	49	0.000128584	FGFR2, RBP4, FGF18, NRP1, FERMT1, FASLG, PMAIP1, ZEB1, AURKB, SFN, FAM83B, CDKN2A, APOD, RAC2, MYOCD, HPSE, IFNG, MTCP1, CALCRL, QSOX1, DPP4, EGR1, ZFP36, PTPRC, ST6GAL1, VAV3, TRNP1, AIMP1, PIM1, NR4A1, DOCK7, NR4A3, DOCK8, PLAC8, SOD2, CD38, SSTR2, CORO1A, CD55, IL20RB, ADM, SERPINB5, SIX1, FABP3, H3F3B, ID4, XCL1, EMP1, HTR2A
GOTERM_CC_FAT	GO:0005576~extracellular region	100	0.000129482	ARSB, FGF18, NRP1, THRB, FAM20A, LEPR, IL19, MMP7, FASLG, AURKB, MMP1, MTHFD2, APOD, HPSE, DMKN, RNASE7, SLC2A1, IFNG, ROBO4, VNN1, LBP, CFI, DPP6, GFOD1, FCGR3B, ANGPT2, CSF2RA, DPP4, F11, GSTT2B, GZMA, GNLY, IGFALS, COL25A1, PADI1, PRKCB, PLAUR, CTSW, CD84, MMP10, CD38, TNFAIP6, PSG9, THBD, ADM, CAMK4, SERPINB5, CYBRD1, VCAN, SLC38A1, TREM1, COL24A1, TNFAIP2, FGFR2, PPFIA2, PRF1, RBP4, ASS1, ST…
GOTERM_BP_FAT	GO:0042127~regulation of cell proliferation	43	0.000135946	FGFR2, RBP4, FGF18, NRP1, CXCL2, FASLG, SFN, PMAIP1, ZEB1, CDKN2A, RAC2, MYOCD, APOD, HPSE, IFNG, CHST11, CALCRL, QSOX1, DPP4, ZFP36, EGR1, PTPRC, ST6GAL1, VAV3, AIMP1, TRNP1, NR4A1, NR4A3, PLAC8, SOD2, CD38, SSTR2, CD55, CORO1A, IL20RB, ADM, SERPINB5, CXCL13, SIX1, FABP3, ID4, XCL1, HTR2A
GOTERM_BP_FAT	GO:0006928~movement of cell or subcellular component	47	0.000137943	ARSB, ZFAND5, DNAH10, FGF18, NRP1, CCR1, CXCL2, FERMT1, CCL4, MMP1, DNAH6, NPHP4, RAC2, APOD, RASGRP1, IFNG, ROBO4, INPP5F, VNN1, LBP, DEPDC1B, ANGPT2, DPP4, PTPRC, SLC8A1, SATB2, S100P, VAV3, AIMP1, KIF5A, NR4A1, DOCK7, DOCK8, NR4A3, SLC7A11, PLAUR, CD84, MMP10, TNFAIP6, CORO1A, THBD, SERPINB5, CXCL13, SIX1, VCAN, TREM1, XCL1
GOTERM_MF_FAT	GO:0008236~serine-type peptidase activity	14	0.000152116	F11, GZMA, CFB, MMP7, GZMB, C1S, TMPRSS3, MMP1, MMP10, C1RL, CFI, DPP6, DPP4, HABP2
GOTERM_BP_FAT	GO:0050776~regulation of immune response	29	0.000157973	TRDC, C1S, FOS, CD96, IRAK3, RAC2, RASGRP1, IFNG, LBP, CFI, KLRD1, PTPRC, VAV3, SOCS3, CFB, NR4A3, PRKCB, CD84, CD38, CD55, MYO10, IL20RB, CXCL13, C1RL, TREM1, XCL1, KIR3DL1, KIR3DL2, KIR2DL4
GOTERM_BP_FAT	GO:0016477~cell migration	35	0.000168314	ARSB, ZFAND5, FGF18, NRP1, CCR1, CXCL2, FERMT1, CCL4, MMP1, RAC2, APOD, IFNG, LBP, DEPDC1B, ANGPT2, DPP4, PTPRC, SLC8A1, SATB2, S100P, VAV3, AIMP1, NR4A1, DOCK7, DOCK8, SLC7A11, CD84, TNFAIP6, CORO1A, THBD, CXCL13, SIX1, VCAN, TREM1, XCL1
GOTERM_MF_FAT	GO:0017171~serine hydrolase activity	14	0.000170473	F11, GZMA, CFB, MMP7, GZMB, C1S, TMPRSS3, MMP1, MMP10, C1RL, CFI, DPP6, DPP4, HABP2
GOTERM_BP_FAT	GO:0007155~cell adhesion	45	0.000176266	PPFIA2, ASS1, SNX5, CCR1, LEPR, FERMT1, CLDN10, SFN, ZEB1, CCL4, CD96, LAMB3, NPHP4, CDKN2A, RAC2, APOD, HPSE, RASGRP1, IFNG, VNN1, THBS2, ANGPT2, DPP4, EGR1, PTPRC, ST6GAL1, S100P, VAV3, AIMP1, MAGI1, IGFALS, DOCK8, NR4A3, SLC7A11, CD84, TNFAIP6, MYO10, CD55, CORO1A, CAMK4, IL20RB, CXCL13, VCAN, XCL1, HABP2
GOTERM_BP_FAT	GO:0022610~biological adhesion	45	0.000190614	PPFIA2, ASS1, SNX5, CCR1, LEPR, FERMT1, CLDN10, SFN, ZEB1, CCL4, CD96, LAMB3, NPHP4, CDKN2A, RAC2, APOD, HPSE, RASGRP1, IFNG, VNN1, THBS2, ANGPT2, DPP4, EGR1, PTPRC, ST6GAL1, S100P, VAV3, AIMP1, MAGI1, IGFALS, DOCK8, NR4A3, SLC7A11, CD84, TNFAIP6, MYO10, CD55, CORO1A, CAMK4, IL20RB, CXCL13, VCAN, XCL1, HABP2
GOTERM_BP_FAT	GO:0048585~negative regulation of response to stimulus	39	0.000191119	NKD2, NRP1, IL19, TMEM161A, FASLG, IRAK3, CD96, NPHP4, APOD, CHST11, INPP5F, VNN1, CALCRL, ANGPT2, F11, ZFP36, EGR1, PTPRC, ST6GAL1, SOCS3, NR4A3, RGS14, PRKCB, PLAUR, SOD2, CD84, DUSP5, TNFAIP6, CD55, RGS1, DKK1, THBD, IL20RB, ADM, CXCL13, HELB, IGFBP1, XCL1, DUSP6
GOTERM_BP_FAT	GO:0032102~negative regulation of response to external stimulus	14	0.000197061	ZFP36, F11, ST6GAL1, NRP1, SOCS3, PLAUR, TNFAIP6, THBD, IL20RB, APOD, CXCL13, INPP5F, CALCRL, ANGPT2
GOTERM_MF_FAT	GO:0004252~serine-type endopeptidase activity	13	0.000208458	F11, MMP10, CFB, GZMA, C1RL, MMP7, GZMB, CFI, C1S, DPP4, MMP1, TMPRSS3, HABP2
GOTERM_BP_FAT	GO:0006935~chemotaxis	21	0.000256601	FGF18, ST6GAL1, NRP1, VAV3, AIMP1, KIF5A, CCR1, CXCL2, NR4A1, NR4A3, CCL4, PLAUR, CORO1A, RAC2, CXCL13, IFNG, CMTM7, TREM1, LBP, XCL1, ANGPT2
GOTERM_BP_FAT	GO:0030593~neutrophil chemotaxis	8	0.000261415	VAV3, RAC2, CXCL2, IFNG, TREM1, LBP, XCL1, CCL4
GOTERM_BP_FAT	GO:0042330~taxis	21	0.000262339	FGF18, ST6GAL1, NRP1, VAV3, AIMP1, KIF5A, CCR1, CXCL2, NR4A1, NR4A3, CCL4, PLAUR, CORO1A, RAC2, CXCL13, IFNG, CMTM7, TREM1, LBP, XCL1, ANGPT2
GOTERM_BP_FAT	GO:0022407~regulation of cell-cell adhesion	17	0.000263846	PTPRC, ASS1, NR4A3, ZEB1, CORO1A, CD55, MYO10, CDKN2A, RAC2, CAMK4, IL20RB, CXCL13, RASGRP1, IFNG, VNN1, XCL1, DPP4
GOTERM_BP_FAT	GO:0042981~regulation of apoptotic process	39	0.000287732	FGFR2, NRP1, IL19, TMEM161A, FASLG, AURKB, SFN, PMAIP1, CDKN2A, MYOCD, IFNG, CHST11, ROBO4, VNN1, PHLDA1, ZFP36, EGR1, ST6GAL1, IL2RB, VAV3, SOCS3, GZMA, BCL2A1, PIM1, NR4A1, GZMB, DOCK8, NR4A3, ANXA4, PLAUR, PLAC8, SOD2, CD38, CORO1A, ADM, SIX1, LGALS14, TNFAIP8, DUSP6
GOTERM_BP_FAT	GO:0001906~cell killing	9	0.000289875	PTPRC, CORO1A, RASGRP1, GNLY, IFNG, GZMB, TREM1, XCL1, KIR3DL1
GOTERM_BP_FAT	GO:1903037~regulation of leukocyte cell-cell adhesion	15	0.000295005	PTPRC, ASS1, NR4A3, ZEB1, CORO1A, CD55, CDKN2A, RAC2, CAMK4, IL20RB, RASGRP1, IFNG, VNN1, XCL1, DPP4
GOTERM_BP_FAT	GO:0002228~natural killer cell mediated immunity	7	0.000301143	CD96, KLRC2, CORO1A, RASGRP1, GZMB, KLRD1, KIR3DL1
GOTERM_BP_FAT	GO:0043067~regulation of programmed cell death	39	0.000348504	FGFR2, NRP1, IL19, TMEM161A, FASLG, AURKB, SFN, PMAIP1, CDKN2A, MYOCD, IFNG, CHST11, ROBO4, VNN1, PHLDA1, ZFP36, EGR1, ST6GAL1, IL2RB, VAV3, SOCS3, GZMA, BCL2A1, PIM1, NR4A1, GZMB, DOCK8, NR4A3, ANXA4, PLAUR, PLAC8, SOD2, CD38, CORO1A, ADM, SIX1, LGALS14, TNFAIP8, DUSP6
GOTERM_BP_FAT	GO:0008219~cell death	49	0.000399129	FGFR2, PRF1, NRP1, IL19, TMEM161A, FASLG, PMAIP1, AURKB, SFN, CDKN2A, MYOCD, IFNG, CHST11, ROBO4, VNN1, MX1, SRGN, PHLDA1, EGR1, ZFP36, ST6GAL1, IL2RB, VAV3, MAGI1, AIMP1, SOCS3, GZMA, BCL2A1, PIM1, NR4A1, GZMB, NR4A3, DOCK8, ANXA4, PLAC8, SOD2, PLAUR, PRKCB, CD38, CORO1A, ADM, SIX1, LGALS14, TNFAIP8, HIF3A, EMP1, HTR2A, DUSP6, PRODH
GOTERM_BP_FAT	GO:0033081~regulation of T cell differentiation in thymus	5	0.000538142	CDKN2A, CAMK4, RASGRP1, VNN1, ZEB1
GOTERM_BP_FAT	GO:2000398~regulation of thymocyte aggregation	5	0.000538142	CDKN2A, CAMK4, RASGRP1, VNN1, ZEB1
GOTERM_BP_FAT	GO:0050921~positive regulation of chemotaxis	9	0.000568641	FGF18, NRP1, RAC2, CXCL13, CCR1, CXCL2, LBP, XCL1, CCL4
GOTERM_BP_FAT	GO:0050920~regulation of chemotaxis	11	0.000583569	FGF18, ST6GAL1, NRP1, RAC2, CXCL13, CCR1, CXCL2, LBP, XCL1, ANGPT2, CCL4
GOTERM_BP_FAT	GO:1990266~neutrophil migration	8	0.000585859	VAV3, RAC2, CXCL2, IFNG, TREM1, LBP, XCL1, CCL4
GOTERM_BP_FAT	GO:0006959~humoral immune response	12	0.000616193	CD55, ST6GAL1, ADM, CFB, RNASE7, IFNG, C1RL, CFI, C1S, TREM1, TRDC, BLNK
GOTERM_BP_FAT	GO:0030595~leukocyte chemotaxis	11	0.000633754	CORO1A, VAV3, RAC2, CXCL13, CCR1, CXCL2, IFNG, TREM1, LBP, XCL1, CCL4
GOTERM_BP_FAT	GO:0010941~regulation of cell death	40	0.000645968	FGFR2, NRP1, IL19, TMEM161A, FASLG, AURKB, SFN, PMAIP1, CDKN2A, MYOCD, IFNG, CHST11, ROBO4, VNN1, PHLDA1, ZFP36, EGR1, ST6GAL1, IL2RB, VAV3, SOCS3, GZMA, BCL2A1, PIM1, NR4A1, GZMB, DOCK8, NR4A3, ANXA4, PLAUR, PLAC8, SOD2, CD38, CORO1A, ADM, SIX1, LGALS14, TNFAIP8, DUSP6, PRODH
GOTERM_BP_FAT	GO:0043066~negative regulation of apoptotic process	26	0.000657059	FGFR2, NRP1, IL19, TMEM161A, FASLG, AURKB, SFN, MYOCD, CHST11, VNN1, ST6GAL1, IL2RB, SOCS3, BCL2A1, PIM1, NR4A1, NR4A3, DOCK8, ANXA4, SOD2, PLAC8, PLAUR, CD38, CORO1A, SIX1, TNFAIP8
GOTERM_BP_FAT	GO:0045087~innate immune response	26	0.00069883	KLRC2, ASS1, TRDC, C1S, CCL4, CD96, IRAK3, RASGRP1, RNASE7, IFNG, VNN1, CFI, LBP, MX1, KLRD1, EGR1, CFB, SOCS3, GZMB, CD84, CORO1A, CD55, C1RL, TREM1, XCL1, KIR3DL1
GOTERM_BP_FAT	GO:0030203~glycosaminoglycan metabolic process	10	0.000720531	ARSB, CHSY3, HPSE, CHST6, B3GNT7, CHST11, PIM1, HSPG2, VCAN, HS2ST1
GOTERM_BP_FAT	GO:0012501~programmed cell death	46	0.000728946	FGFR2, PRF1, NRP1, IL19, TMEM161A, FASLG, AURKB, SFN, PMAIP1, CDKN2A, MYOCD, IFNG, CHST11, ROBO4, VNN1, MX1, SRGN, PHLDA1, ZFP36, EGR1, ST6GAL1, IL2RB, VAV3, AIMP1, SOCS3, GZMA, BCL2A1, PIM1, NR4A1, GZMB, DOCK8, NR4A3, ANXA4, PRKCB, PLAUR, PLAC8, SOD2, CD38, CORO1A, ADM, SIX1, LGALS14, TNFAIP8, HIF3A, DUSP6, PRODH
GOTERM_BP_FAT	GO:0006915~apoptotic process	44	0.000755286	FGFR2, PRF1, NRP1, IL19, TMEM161A, FASLG, AURKB, SFN, PMAIP1, CDKN2A, MYOCD, IFNG, CHST11, VNN1, MX1, SRGN, PHLDA1, ZFP36, ST6GAL1, IL2RB, VAV3, AIMP1, SOCS3, GZMA, BCL2A1, PIM1, NR4A1, GZMB, DOCK8, NR4A3, ANXA4, PRKCB, PLAUR, PLAC8, SOD2, CD38, CORO1A, ADM, SIX1, LGALS14, TNFAIP8, HIF3A, DUSP6, PRODH
GOTERM_BP_FAT	GO:0043069~negative regulation of programmed cell death	26	0.000788318	FGFR2, NRP1, IL19, TMEM161A, FASLG, AURKB, SFN, MYOCD, CHST11, VNN1, ST6GAL1, IL2RB, SOCS3, BCL2A1, PIM1, NR4A1, NR4A3, DOCK8, ANXA4, SOD2, PLAC8, PLAUR, CD38, CORO1A, SIX1, TNFAIP8
GOTERM_BP_FAT	GO:0071621~granulocyte chemotaxis	8	0.000838613	VAV3, RAC2, CXCL2, IFNG, TREM1, LBP, XCL1, CCL4
GOTERM_BP_FAT	GO:0002367~cytokine production involved in immune response	7	0.000841097	IRAK3, CD96, CD55, CAMK4, NR4A3, TREM1, XCL1
GOTERM_BP_FAT	GO:0002684~positive regulation of immune system process	28	0.000857571	RBP4, PTPRC, VAV3, CFB, CCR1, CXCL2, C1S, TRDC, NR4A3, CCL4, PRKCB, CD84, FOS, IRAK3, CD38, CD55, MYO10, CORO1A, RAC2, CXCL13, RASGRP1, IFNG, C1RL, VNN1, LBP, CFI, XCL1, DPP4
GOTERM_BP_FAT	GO:0071887~leukocyte apoptotic process	8	0.000888023	ST6GAL1, CDKN2A, LGALS14, IFNG, FASLG, NR4A3, DOCK8, AURKB
GOTERM_BP_FAT	GO:0002440~production of molecular mediator of immune response	10	0.00101291	PTPRC, IRAK3, CD96, RBP4, CD55, CAMK4, IFNG, NR4A3, TREM1, XCL1
GOTERM_BP_FAT	GO:0032944~regulation of mononuclear cell proliferation	11	0.00104027	PTPRC, CD38, CD55, ST6GAL1, CORO1A, VAV3, CDKN2A, RAC2, IL20RB, IFNG, XCL1
GOTERM_BP_FAT	GO:0006022~aminoglycan metabolic process	10	0.00106159	ARSB, CHSY3, HPSE, CHST6, B3GNT7, CHST11, PIM1, HSPG2, VCAN, HS2ST1
GOTERM_BP_FAT	GO:0009617~response to bacterium	20	0.00108572	ZFP36, ASS1, SOCS3, GNLY, CXCL2, STATH, FASLG, TRDC, SOD2, PLAC8, CD96, IRAK3, FOS, THBD, ADM, CXCL13, RNASE7, IFNG, TREM1, LBP
GOTERM_BP_FAT	GO:0007159~leukocyte cell-cell adhesion	18	0.00118793	EGR1, PTPRC, ASS1, LEPR, NR4A3, ZEB1, DOCK8, CORO1A, CD55, CDKN2A, RAC2, CAMK4, IL20RB, RASGRP1, IFNG, VNN1, XCL1, DPP4
GOTERM_MF_FAT	GO:0005539~glycosaminoglycan binding	11	0.00123221	FGFR2, F11, TNFAIP6, NRP1, CXCL13, RNASE7, MMP7, COL25A1, VCAN, THBS2, HABP2
GOTERM_BP_FAT	GO:0070486~leukocyte aggregation	17	0.00136481	EGR1, PTPRC, LEPR, NR4A3, ZEB1, DOCK8, CORO1A, CD55, CDKN2A, RAC2, CAMK4, IL20RB, RASGRP1, IFNG, VNN1, XCL1, DPP4
GOTERM_BP_FAT	GO:0051249~regulation of lymphocyte activation	16	0.00140367	PTPRC, VAV3, TRDC, ZEB1, CD38, CORO1A, CD55, CDKN2A, RAC2, CAMK4, IL20RB, RASGRP1, IFNG, VNN1, XCL1, DPP4
GOTERM_BP_FAT	GO:0070663~regulation of leukocyte proliferation	11	0.00143279	PTPRC, CD38, CD55, ST6GAL1, CORO1A, VAV3, CDKN2A, RAC2, IL20RB, IFNG, XCL1
GOTERM_BP_FAT	GO:0001909~leukocyte mediated cytotoxicity	7	0.00152104	PTPRC, CORO1A, RASGRP1, GZMB, TREM1, XCL1, KIR3DL1
GOTERM_BP_FAT	GO:0002690~positive regulation of leukocyte chemotaxis	7	0.00152104	RAC2, CXCL13, CCR1, CXCL2, LBP, XCL1, CCL4
GOTERM_BP_FAT	GO:0032496~response to lipopolysaccharide	14	0.00152514	ZFP36, IRAK3, CD96, FOS, THBD, ADM, ASS1, SOCS3, CXCL13, CXCL2, IFNG, FASLG, LBP, SOD2
GOTERM_BP_FAT	GO:0097530~granulocyte migration	8	0.00159771	VAV3, RAC2, CXCL2, IFNG, TREM1, LBP, XCL1, CCL4
GOTERM_BP_FAT	GO:0033993~response to lipid	27	0.00172104	RBP4, THRB, ASS1, RBP1, CXCL2, TMEM161A, FASLG, CD96, IRAK3, FOS, IFNG, LBP, NR2F1, ZFP36, SOCS3, PIM1, NR4A1, FOSB, NR4A3, SOD2, CD38, SSTR2, THBD, DKK1, ADM, CXCL13, FABP3
GOTERM_BP_FAT	GO:0042493~response to drug	17	0.00175525	SLC8A1, VAV3, ASS1, CYP2B6, CYP2C9, SOCS3, FOSB, CCL4, SOD2, CD38, FOS, APOD, CD69, IFNG, FABP3, HTR2A, DUSP6
GOTERM_BP_FAT	GO:0030155~regulation of cell adhesion	21	0.00183923	PTPRC, ST6GAL1, VAV3, ASS1, ZEB1, NR4A3, CORO1A, CD55, MYO10, CDKN2A, RAC2, CAMK4, IL20RB, APOD, CXCL13, RASGRP1, IFNG, VNN1, XCL1, ANGPT2, DPP4
GOTERM_BP_FAT	GO:0050863~regulation of T cell activation	13	0.00199726	PTPRC, ZEB1, CORO1A, CD55, CDKN2A, RAC2, IL20RB, CAMK4, RASGRP1, IFNG, VNN1, XCL1, DPP4
GOTERM_BP_FAT	GO:0001818~negative regulation of cytokine production	11	0.00200125	CD84, ZFP36, IRAK3, CD96, APOD, IL20RB, IFNG, LBP, XCL1, ANXA4, SRGN
GOTERM_BP_FAT	GO:0006968~cellular defense response	6	0.00205016	PRF1, KLRC2, GNLY, LBP, KIR2DL4, KIR3DL2
GOTERM_BP_FAT	GO:0006925~inflammatory cell apoptotic process	4	0.00220588	ST6GAL1, CDKN2A, IFNG, FASLG
GOTERM_BP_FAT	GO:0002237~response to molecule of bacterial origin	14	0.00221325	ZFP36, IRAK3, CD96, FOS, THBD, ADM, ASS1, SOCS3, CXCL13, CXCL2, IFNG, FASLG, LBP, SOD2
GOTERM_BP_FAT	GO:0060548~negative regulation of cell death	26	0.00245476	FGFR2, NRP1, IL19, TMEM161A, FASLG, AURKB, SFN, MYOCD, CHST11, VNN1, ST6GAL1, IL2RB, SOCS3, BCL2A1, PIM1, NR4A1, NR4A3, DOCK8, ANXA4, SOD2, PLAC8, PLAUR, CD38, CORO1A, SIX1, TNFAIP8
GOTERM_BP_FAT	GO:0032943~mononuclear cell proliferation	12	0.00246079	PTPRC, CD38, CD55, ST6GAL1, CORO1A, VAV3, CDKN2A, RAC2, IL20RB, IFNG, DOCK8, XCL1
GOTERM_BP_FAT	GO:0009611~response to wounding	21	0.00250822	ZFP36, F11, NRP1, VAV3, AIMP1, CCR1, DOCK8, SLC7A11, PRKCB, PLAUR, SOD2, THBD, RAC2, APOD, ADM, HPSE, INPP5F, H3F3B, IGFBP1, PAPSS2, FABP5
GOTERM_BP_FAT	GO:0008284~positive regulation of cell proliferation	25	0.00257608	FGFR2, FGF18, NRP1, FASLG, RAC2, MYOCD, HPSE, IFNG, CALCRL, DPP4, EGR1, PTPRC, ST6GAL1, VAV3, NR4A1, NR4A3, PLAC8, CD38, CORO1A, CD55, ADM, SIX1, ID4, XCL1, HTR2A
GOTERM_BP_FAT	GO:0097529~myeloid leukocyte migration	9	0.00263398	VAV3, RAC2, CCR1, CXCL2, IFNG, TREM1, LBP, XCL1, CCL4
GOTERM_BP_FAT	GO:0002696~positive regulation of leukocyte activation	13	0.0026799	PTPRC, CD38, CD55, CORO1A, VAV3, RASGRP1, IFNG, VNN1, LBP, NR4A3, TRDC, XCL1, DPP4
GOTERM_BP_FAT	GO:0009991~response to extracellular stimulus	17	0.00273459	ZFP36, ARSB, SLC8A1, ASS1, RBP1, SOCS3, PIM1, MMP7, GAST, PMAIP1, SOD2, FOS, SSTR2, MYOCD, ADM, SLC2A1, CP
GOTERM_BP_FAT	GO:0044706~multi-multicellular organism process	11	0.00274085	CD38, FOS, CD55, PSG9, THBD, ADM, MMP7, H3F3B, SLC38A1, FOSB, ANGPT2
GOTERM_BP_FAT	GO:0050727~regulation of inflammatory response	13	0.00281271	ZFP36, TNFAIP6, CD55, APOD, IL20RB, SOCS3, CFB, SLC7A2, CFI, CALCRL, LBP, XCL1, CCL4
GOTERM_BP_FAT	GO:0016337~single organismal cell-cell adhesion	22	0.00288654	EGR1, PTPRC, ASS1, LEPR, DOCK8, NR4A3, ZEB1, SLC7A11, NPHP4, CORO1A, CD55, MYO10, CDKN2A, RAC2, CAMK4, IL20RB, CXCL13, RASGRP1, IFNG, VNN1, XCL1, DPP4
GOTERM_CC_FAT	GO:0009986~cell surface	24	0.00296223	PPFIA2, ARSB, FGFR2, PTPRC, IL2RB, NRP1, TRPM8, AIMP1, CCR1, MMP7, FASLG, TRDC, ANXA4, SLC7A11, PROM1, CD38, CD55, THBD, CD69, IFNG, LBP, DPP6, KLRD1, DPP4
GOTERM_BP_FAT	GO:0070489~T cell aggregation	16	0.00298803	EGR1, PTPRC, LEPR, ZEB1, DOCK8, CORO1A, CD55, CDKN2A, RAC2, CAMK4, IL20RB, RASGRP1, IFNG, VNN1, XCL1, DPP4
GOTERM_BP_FAT	GO:0042110~T cell activation	16	0.00298803	EGR1, PTPRC, LEPR, ZEB1, DOCK8, CORO1A, CD55, CDKN2A, RAC2, CAMK4, IL20RB, RASGRP1, IFNG, VNN1, XCL1, DPP4
GOTERM_BP_FAT	GO:0071593~lymphocyte aggregation	16	0.00304672	EGR1, PTPRC, LEPR, ZEB1, DOCK8, CORO1A, CD55, CDKN2A, RAC2, CAMK4, IL20RB, RASGRP1, IFNG, VNN1, XCL1, DPP4
GOTERM_BP_FAT	GO:0006575~cellular modified amino acid metabolic process	9	0.00306597	CHDH, MTHFD2, MTHFS, GSTT2B, ASS1, SLCO4A1, MTHFD1L, PRODH, SOD2
GOTERM_BP_FAT	GO:0071901~negative regulation of protein serine/threonine kinase activity	8	0.00319925	DUSP5, IRAK3, CDKN2A, MYOCD, PKIB, SFN, RGS14, DUSP6
GOTERM_BP_FAT	GO:0030335~positive regulation of cell migration	15	0.00322058	PTPRC, TNFAIP6, FGF18, SLC8A1, CORO1A, NRP1, RAC2, CXCL13, CCR1, CXCL2, IFNG, DOCK7, LBP, XCL1, CCL4
GOTERM_BP_FAT	GO:0007568~aging	13	0.00326915	ASS1, SOCS3, BCL2A1, MMP7, AURKB, SOD2, FOS, CDKN2A, APOD, ADM, IGFBP1, CP, HTR2A
GOTERM_BP_FAT	GO:0050867~positive regulation of cell activation	13	0.00337669	PTPRC, CD38, CD55, CORO1A, VAV3, RASGRP1, IFNG, VNN1, LBP, NR4A3, TRDC, XCL1, DPP4
GOTERM_BP_FAT	GO:0007565~female pregnancy	10	0.00349908	CD38, FOS, PSG9, THBD, ADM, MMP7, H3F3B, SLC38A1, FOSB, ANGPT2
GOTERM_BP_FAT	GO:0050670~regulation of lymphocyte proliferation	10	0.00349908	PTPRC, CD38, CD55, CORO1A, VAV3, CDKN2A, RAC2, IL20RB, IFNG, XCL1
GOTERM_BP_FAT	GO:0070661~leukocyte proliferation	12	0.00370315	PTPRC, CD38, CD55, ST6GAL1, CORO1A, VAV3, CDKN2A, RAC2, IL20RB, IFNG, DOCK8, XCL1
GOTERM_BP_FAT	GO:0098542~defense response to other organism	19	0.00372725	PRF1, PTPRC, DPF3, AIMP1, GNLY, STATH, LMCD1, TRDC, PMAIP1, COTL1, PLAC8, ADM, CXCL13, RNASE7, IFNG, TREM1, LBP, MX1, FCGR3B
GOTERM_BP_FAT	GO:0002688~regulation of leukocyte chemotaxis	7	0.00404697	RAC2, CXCL13, CCR1, CXCL2, LBP, XCL1, CCL4
GOTERM_BP_FAT	GO:0002698~negative regulation of immune effector process	7	0.00424543	CD84, PTPRC, IRAK3, CD96, CD55, IL20RB, XCL1
GOTERM_BP_FAT	GO:0032946~positive regulation of mononuclear cell proliferation	8	0.00427214	PTPRC, CD38, CD55, ST6GAL1, CORO1A, VAV3, IFNG, XCL1
GOTERM_BP_FAT	GO:2000147~positive regulation of cell motility	15	0.00433037	PTPRC, TNFAIP6, FGF18, SLC8A1, CORO1A, NRP1, RAC2, CXCL13, CCR1, CXCL2, IFNG, DOCK7, LBP, XCL1, CCL4
GOTERM_BP_FAT	GO:0022409~positive regulation of cell-cell adhesion	11	0.004408	PTPRC, CD55, MYO10, CORO1A, CXCL13, RASGRP1, IFNG, VNN1, NR4A3, XCL1, DPP4
GOTERM_BP_FAT	GO:0009409~response to cold	5	0.00466463	FOS, ADM, TRPM8, PLAC8, SOD2
GOTERM_BP_FAT	GO:0090023~positive regulation of neutrophil chemotaxis	4	0.00512597	RAC2, CXCL2, LBP, XCL1
GOTERM_MF_FAT	GO:0004177~aminopeptidase activity	5	0.00519524	F11, METAP1D, PHEX, DPP6, DPP4
GOTERM_BP_FAT	GO:0070665~positive regulation of leukocyte proliferation	8	0.00539139	PTPRC, CD38, CD55, ST6GAL1, CORO1A, VAV3, IFNG, XCL1
GOTERM_BP_FAT	GO:0002704~negative regulation of leukocyte mediated immunity	5	0.00543599	CD84, PTPRC, CD96, IL20RB, XCL1
GOTERM_BP_FAT	GO:0051272~positive regulation of cellular component movement	15	0.00552757	PTPRC, TNFAIP6, FGF18, SLC8A1, CORO1A, NRP1, RAC2, CXCL13, CCR1, CXCL2, IFNG, DOCK7, LBP, XCL1, CCL4
GOTERM_BP_FAT	GO:0040017~positive regulation of locomotion	15	0.00562211	PTPRC, TNFAIP6, FGF18, SLC8A1, CORO1A, NRP1, RAC2, CXCL13, CCR1, CXCL2, IFNG, DOCK7, LBP, XCL1, CCL4
GOTERM_BP_FAT	GO:0035767~endothelial cell chemotaxis	4	0.00576215	FGF18, NRP1, CXCL13, NR4A1
GOTERM_BP_FAT	GO:0002444~myeloid leukocyte mediated immunity	6	0.00594462	CD84, RAC2, CAMK4, RASGRP1, NR4A3, TREM1
GOTERM_BP_FAT	GO:0061437~renal system vasculature development	4	0.00644355	EGR1, NRP1, IFNG, ANGPT2
GOTERM_BP_FAT	GO:0061440~kidney vasculature development	4	0.00644355	EGR1, NRP1, IFNG, ANGPT2
GOTERM_BP_FAT	GO:0098602~single organism cell adhesion	22	0.00649202	EGR1, PTPRC, ASS1, LEPR, DOCK8, NR4A3, ZEB1, SLC7A11, NPHP4, CORO1A, CD55, MYO10, CDKN2A, RAC2, CAMK4, IL20RB, CXCL13, RASGRP1, IFNG, VNN1, XCL1, DPP4
GOTERM_BP_FAT	GO:0040012~regulation of locomotion	22	0.00660569	ARSB, PTPRC, FGF18, SLC8A1, ST6GAL1, NRP1, CCR1, CXCL2, DOCK7, CCL4, TNFAIP6, MMP10, CORO1A, RAC2, APOD, CXCL13, IFNG, ROBO4, INPP5F, LBP, XCL1, ANGPT2
GOTERM_BP_FAT	GO:0006024~glycosaminoglycan biosynthetic process	7	0.00664516	CHSY3, CHST6, B3GNT7, CHST11, HSPG2, VCAN, HS2ST1
GOTERM_BP_FAT	GO:0001816~cytokine production	19	0.00680075	ZFP36, EGR1, IL19, NR4A3, ANXA4, CD84, CD96, IRAK3, CD55, CAMK4, IL20RB, APOD, HPSE, RASGRP1, IFNG, TREM1, LBP, XCL1, SRGN
GOTERM_BP_FAT	GO:0046651~lymphocyte proliferation	11	0.00683553	PTPRC, CD38, CD55, CORO1A, VAV3, CDKN2A, RAC2, IL20RB, IFNG, DOCK8, XCL1
GOTERM_BP_FAT	GO:0006023~aminoglycan biosynthetic process	7	0.00692994	CHSY3, CHST6, B3GNT7, CHST11, HSPG2, VCAN, HS2ST1
GOTERM_BP_FAT	GO:1903510~mucopolysaccharide metabolic process	7	0.00692994	ARSB, CHSY3, CHST6, B3GNT7, CHST11, PIM1, VCAN
GOTERM_BP_FAT	GO:0070887~cellular response to chemical stimulus	56	0.00710141	FGF18, NRP1, THRB, LEPR, TMEM161A, FASLG, PMAIP1, ZEB1, FOS, MYOCD, CHST11, IFNG, VNN1, CALCRL, LBP, MX1, ANGPT2, CSF2RA, NR2F1, ZFP36, EGR1, SATB2, SOCS3, PIM1, FOSB, PRKCB, SSTR2, IL20RB, GUCY1B3, TREM1, PRODH, FGFR2, ASS1, CYP2B6, CCR1, CXCL2, CCL4, IRAK3, RAC2, CD69, UGT1A5, PTPRC, IL2RB, SLC8A1, VAV3, CYP2C9, NR4A1, NR4A3, SOD2, CORO1A, DKK1, CXCL13, HIF3A, IGFBP1, XCL1, DUSP6
GOTERM_BP_FAT	GO:0071624~positive regulation of granulocyte chemotaxis	4	0.00717093	RAC2, CXCL2, LBP, XCL1
GOTERM_BP_FAT	GO:0030098~lymphocyte differentiation	12	0.00719722	EGR1, PTPRC, CDKN2A, CAMK4, IKZF1, LEPR, RASGRP1, IFNG, CMTM7, VNN1, ZEB1, BLNK
GOTERM_BP_FAT	GO:0010631~epithelial cell migration	10	0.0075246	ARSB, FGF18, NRP1, S100P, CXCL13, IFNG, FERMT1, NR4A1, ANGPT2, DPP4
GOTERM_BP_FAT	GO:0002687~positive regulation of leukocyte migration	7	0.00752586	RAC2, CXCL13, CCR1, CXCL2, LBP, XCL1, CCL4
GOTERM_BP_FAT	GO:0090022~regulation of neutrophil chemotaxis	4	0.00794503	RAC2, CXCL2, LBP, XCL1
GOTERM_BP_FAT	GO:0090132~epithelium migration	10	0.00815114	ARSB, FGF18, NRP1, S100P, CXCL13, IFNG, FERMT1, NR4A1, ANGPT2, DPP4
GOTERM_BP_FAT	GO:0001704~formation of primary germ layer	7	0.00815792	FGFR2, DUSP5, LAMB3, DKK1, ETS2, NR4A3, DUSP6
GOTERM_BP_FAT	GO:0001666~response to hypoxia	12	0.00823147	EGR1, CD38, SLC8A1, ADM, MYOCD, SOCS3, HIF3A, PMAIP1, ANGPT2, DPP4, PRKCB, SOD2
GOTERM_BP_FAT	GO:0030334~regulation of cell migration	20	0.00840975	ARSB, PTPRC, FGF18, SLC8A1, NRP1, CCR1, CXCL2, DOCK7, CCL4, TNFAIP6, MMP10, CORO1A, RAC2, APOD, CXCL13, IFNG, ROBO4, LBP, XCL1, ANGPT2
GOTERM_BP_FAT	GO:2000145~regulation of cell motility	21	0.00845801	ARSB, PTPRC, FGF18, SLC8A1, NRP1, CCR1, CXCL2, DOCK7, CCL4, TNFAIP6, MMP10, CORO1A, RAC2, APOD, CXCL13, IFNG, ROBO4, INPP5F, LBP, XCL1, ANGPT2
GOTERM_BP_FAT	GO:2000106~regulation of leukocyte apoptotic process	6	0.00850257	ST6GAL1, CDKN2A, LGALS14, NR4A3, DOCK8, AURKB
GOTERM_BP_FAT	GO:0080134~regulation of response to stress	33	0.00851696	DPF3, TMEM161A, PMAIP1, CCL4, CD96, IRAK3, CDKN2A, APOD, HPSE, RASGRP1, IFNG, INPP5F, VNN1, LBP, CFI, CALCRL, FCGR3B, ZFP36, F11, SOCS3, CFB, LMCD1, NR4A3, PLAUR, SOD2, TNFAIP6, CD55, THBD, IL20RB, HELB, SLC7A2, TREM1, XCL1
GOTERM_BP_FAT	GO:0031348~negative regulation of defense response	8	0.00855507	ZFP36, IRAK3, CD96, TNFAIP6, APOD, IL20RB, SOCS3, CALCRL
GOTERM_BP_FAT	GO:0001667~ameboidal-type cell migration	12	0.00877619	ARSB, ZFAND5, FGF18, SLC8A1, NRP1, S100P, CXCL13, IFNG, FERMT1, NR4A1, ANGPT2, DPP4
GOTERM_BP_FAT	GO:1901700~response to oxygen-containing compound	36	0.00881194	RBP4, ASS1, CXCL2, TMEM161A, FASLG, ZEB1, FOS, CD96, IRAK3, APOD, IFNG, LBP, CALCRL, ANGPT2, EGR1, ZFP36, SLC8A1, ST6GAL1, SOCS3, PIM1, NR4A1, FOSB, NR4A3, PRKCB, SOD2, CD38, SSTR2, CD55, DKK1, THBD, ADM, CXCL13, FABP3, GUCY1B3, IGFBP1, HTR2A
GOTERM_BP_FAT	GO:0031667~response to nutrient levels	15	0.00883975	ZFP36, ARSB, SLC8A1, ASS1, RBP1, SOCS3, PIM1, MMP7, GAST, PMAIP1, SOD2, SSTR2, ADM, SLC2A1, CP
GOTERM_BP_FAT	GO:0042129~regulation of T cell proliferation	8	0.00884498	PTPRC, CD55, CORO1A, CDKN2A, RAC2, IL20RB, IFNG, XCL1
GOTERM_BP_FAT	GO:0000122~negative regulation of transcription from RNA polymerase II promoter	21	0.00904159	ZFP36, EGR1, FGFR2, SATB2, THRB, IKZF1, LMCD1, FASLG, FOSB, AURKB, NR4A3, ZEB1, DKK1, MYOCD, ETS2, SIX1, IFNG, ID4, BHLHE40, S100A1, NR2F1
GOTERM_BP_FAT	GO:0008637~apoptotic mitochondrial changes	7	0.00917632	CDKN2A, BCL2A1, GZMB, PMAIP1, SFN, SOD2, PLAUR
GOTERM_BP_FAT	GO:0002703~regulation of leukocyte mediated immunity	8	0.00944549	CD84, PTPRC, CD96, RAC2, IL20RB, RASGRP1, IFNG, XCL1
GOTERM_BP_FAT	GO:0090130~tissue migration	10	0.00953696	ARSB, FGF18, NRP1, S100P, CXCL13, IFNG, FERMT1, NR4A1, ANGPT2, DPP4
GOTERM_BP_FAT	GO:1902624~positive regulation of neutrophil migration	4	0.00963588	RAC2, CXCL2, LBP, XCL1
GOTERM_BP_FAT	GO:0001655~urogenital system development	12	0.00975718	FGFR2, PROM1, EGR1, RBP4, NRP1, ASS1, MYOCD, SERPINB5, SIX1, IFNG, ID4, ANGPT2
GOTERM_BP_FAT	GO:0006469~negative regulation of protein kinase activity	10	0.00978243	DUSP5, PTPRC, IRAK3, CDKN2A, MYOCD, SOCS3, PKIB, SFN, RGS14, DUSP6
GOTERM_BP_FAT	GO:0022617~extracellular matrix disassembly	6	0.00980153	MMP10, LAMB3, HSPG2, MMP7, DPP4, MMP1
GOTERM_BP_FAT	GO:0045444~fat cell differentiation	9	0.00988103	ZFP36, LAMB3, BBS9, NR4A1, ID4, NR4A3, PLAC8, HTR2A, SOD2
GOTERM_BP_FAT	GO:0048706~embryonic skeletal system development	7	0.00990381	FGFR2, RBP4, SATB2, SIX1, CHST11, ZEB1, MTHFD1L
GOTERM_BP_FAT	GO:0002685~regulation of leukocyte migration	8	0.010077	APOD, RAC2, CXCL13, CCR1, CXCL2, LBP, XCL1, CCL4
GOTERM_BP_FAT	GO:0010033~response to organic substance	59	0.0101667	ARSB, FGF18, NRP1, THRB, LEPR, TMEM161A, FASLG, PMAIP1, ZEB1, FOS, CD96, MYOCD, CHST11, IFNG, CALCRL, LBP, MX1, ANGPT2, CSF2RA, NR2F1, ZFP36, EGR1, SATB2, SOCS3, PIM1, FOSB, SLC7A11, PRKCB, CD38, SSTR2, THBD, ADM, IL20RB, FGFR2, RBP4, RBP1, ASS1, CCR1, CXCL2, CCL4, IRAK3, PTPRC, ST6GAL1, IL2RB, SLC8A1, S100P, NR4A1, NR4A3, SOD2, CORO1A, CD55, DKK1, CXCL13, FABP3, H3F3B, IGFBP1, XCL1, DUSP6, HTR2A
GOTERM_BP_FAT	GO:0036293~response to decreased oxygen levels	12	0.0103479	EGR1, CD38, SLC8A1, ADM, MYOCD, SOCS3, HIF3A, PMAIP1, ANGPT2, DPP4, PRKCB, SOD2
GOTERM_BP_FAT	GO:0072376~protein activation cascade	7	0.0110707	F11, CD55, CFB, C1RL, CFI, C1S, TRDC
GOTERM_BP_FAT	GO:0050777~negative regulation of immune response	7	0.0110707	CD84, PTPRC, IRAK3, CD96, CD55, IL20RB, XCL1
GOTERM_BP_FAT	GO:0002699~positive regulation of immune effector process	8	0.0110791	CD84, RBP4, RAC2, RASGRP1, IFNG, NR4A3, LBP, XCL1
GOTERM_BP_FAT	GO:0001836~release of cytochrome c from mitochondria	5	0.0112133	BCL2A1, PMAIP1, SFN, SOD2, PLAUR
GOTERM_BP_FAT	GO:0030282~bone mineralization	6	0.0112308	FGFR2, SLC8A1, CCR1, STATH, PHEX, SRGN
GOTERM_BP_FAT	GO:0048598~embryonic morphogenesis	17	0.0113169	FGFR2, RBP4, SATB2, NRP1, SOCS3, ZEB1, NR4A3, ZIC3, MTHFD1L, DUSP5, LAMB3, DKK1, ADM, ETS2, SIX1, CHST11, DUSP6
GOTERM_BP_FAT	GO:0055065~metal ion homeostasis	17	0.0113169	PTPRC, SLC8A1, TRPM8, FAM20A, CCR1, TMPRSS3, PRKCB, SOD2, CD38, CORO1A, CD55, ADM, CXCL13, CYBRD1, CP, XCL1, HTR2A
GOTERM_BP_FAT	GO:0051251~positive regulation of lymphocyte activation	11	0.0115613	PTPRC, CD38, CD55, CORO1A, VAV3, RASGRP1, IFNG, VNN1, TRDC, XCL1, DPP4
GOTERM_MF_FAT	GO:0004175~endopeptidase activity	15	0.0121921	F11, GZMA, CFB, MMP7, GZMB, C1S, TMPRSS3, MMP1, CTSW, MMP10, C1RL, CFI, PHEX, DPP4, HABP2
GOTERM_BP_FAT	GO:0070371~ERK1 and ERK2 cascade	10	0.0122245	FGFR2, FGF18, NRP1, CCR1, RASGRP1, XCL1, CCL4, RGS14, HTR2A, DUSP6
GOTERM_BP_FAT	GO:1901342~regulation of vasculature development	10	0.0122245	EGR1, FGF18, ADM, MYOCD, CXCL13, IFNG, FASLG, ANGPT2, THBS2, PRKCB
GOTERM_BP_FAT	GO:0048704~embryonic skeletal system morphogenesis	6	0.0122588	FGFR2, SATB2, SIX1, CHST11, ZEB1, MTHFD1L
GOTERM_MF_FAT	GO:0019838~growth factor binding	7	0.0123675	FGFR2, IL2RB, NRP1, NKD2, CXCL13, IGFALS, IGFBP1
GOTERM_BP_FAT	GO:0030217~T cell differentiation	9	0.0124214	EGR1, PTPRC, CDKN2A, CAMK4, LEPR, RASGRP1, IFNG, VNN1, ZEB1
GOTERM_BP_FAT	GO:0002521~leukocyte differentiation	15	0.012451	EGR1, PTPRC, RBP1, IKZF1, CCR1, LEPR, ZEB1, FOS, CDKN2A, CAMK4, RASGRP1, IFNG, VNN1, CMTM7, BLNK
GOTERM_BP_FAT	GO:0002520~immune system development	22	0.0126114	ZFP36, EGR1, FGFR2, PTPRC, RBP1, IKZF1, LEPR, CCR1, ZEB1, SOD2, IRAK3, FOS, CDKN2A, CAMK4, CXCL13, RASGRP1, SIX1, IFNG, VNN1, CMTM7, COL24A1, BLNK
GOTERM_BP_FAT	GO:0010942~positive regulation of cell death	18	0.0127186	VAV3, GZMA, IL19, BCL2A1, NR4A1, FASLG, GZMB, PMAIP1, SFN, NR4A3, PLAUR, CDKN2A, ADM, IFNG, LGALS14, PHLDA1, DUSP6, PRODH
GOTERM_BP_FAT	GO:0031347~regulation of defense response	21	0.0128032	ZFP36, DPF3, CFB, SOCS3, LMCD1, CCL4, CD96, IRAK3, TNFAIP6, CD55, IL20RB, APOD, SLC7A2, RASGRP1, IFNG, TREM1, LBP, CALCRL, CFI, XCL1, FCGR3B
GOTERM_BP_FAT	GO:0009628~response to abiotic stimulus	27	0.0128385	ARSB, TMEM161A, MMP7, PMAIP1, AURKB, FOS, NPHP4, MYOCD, SLC2A1, BHLHE40, ANGPT2, DPP4, EGR1, PTPRC, SLC8A1, TRPM8, SOCS3, FOSB, RGS14, PRKCB, SOD2, PLAC8, CD38, THBD, ADM, HIF3A, HTR2A
GOTERM_BP_FAT	GO:0060541~respiratory system development	9	0.0129804	FGFR2, RBP4, FGF18, ASS1, THRB, MYOCD, SIX1, CP, ZIC3
GOTERM_BP_FAT	GO:0060670~branching involved in labyrinthine layer morphogenesis	3	0.0130131	FGFR2, ADM, SOCS3
GOTERM_BP_FAT	GO:0048534~hematopoietic or lymphoid organ development	21	0.0134481	ZFP36, EGR1, FGFR2, PTPRC, RBP1, IKZF1, LEPR, CCR1, ZEB1, SOD2, FOS, CDKN2A, CAMK4, CXCL13, RASGRP1, SIX1, IFNG, VNN1, CMTM7, COL24A1, BLNK
GOTERM_MF_FAT	GO:0000982~transcription factor activity, RNA polymerase II core promoter proximal region sequence-specific binding	12	0.0135413	EGR1, FOS, MYOCD, ETS2, SIX1, NR4A1, BHLHE40, ARNTL2, NR4A3, MYBL1, FOSB, ZIC3
GOTERM_BP_FAT	GO:0006766~vitamin metabolic process	7	0.0136905	MTHFD2, MTHFS, RBP1, SLC2A1, IFNG, VNN1, MTHFD1L
GOTERM_BP_FAT	GO:0050853~B cell receptor signaling pathway	5	0.0140228	PTPRC, CD38, VAV3, TRDC, PRKCB
GOTERM_BP_FAT	GO:0006956~complement activation	6	0.0145025	CD55, CFB, C1RL, CFI, C1S, TRDC
GOTERM_BP_FAT	GO:0043065~positive regulation of apoptotic process	17	0.014596	VAV3, GZMA, IL19, BCL2A1, NR4A1, FASLG, GZMB, SFN, NR4A3, PMAIP1, PLAUR, CDKN2A, ADM, IFNG, LGALS14, PHLDA1, DUSP6
GOTERM_BP_FAT	GO:0048584~positive regulation of response to stimulus	43	0.0146521	FGFR2, FGF18, NRP1, CCR1, IL19, CXCL2, TMEM161A, FASLG, C1S, TRDC, SFN, PMAIP1, CCL4, IRAK3, CDKN2A, RAC2, MYOCD, HPSE, RASGRP1, IFNG, LBP, CFI, DEPDC1B, BLNK, PTPRC, VAV3, SOCS3, CFB, LMCD1, GZMB, NR4A3, PRKCB, PLAUR, DUSP5, CD38, MYO10, CD55, THBD, CXCL13, C1RL, XCL1, DUSP6, HTR2A
GOTERM_BP_FAT	GO:0070372~regulation of ERK1 and ERK2 cascade	10	0.0147816	FGFR2, FGF18, NRP1, CCR1, RASGRP1, XCL1, CCL4, RGS14, HTR2A, DUSP6
GOTERM_BP_FAT	GO:0035914~skeletal muscle cell differentiation	5	0.0147887	EGR1, FOS, MYOCD, FOXN2, NR4A1
GOTERM_BP_FAT	GO:0033673~negative regulation of kinase activity	10	0.0150874	DUSP5, PTPRC, IRAK3, CDKN2A, MYOCD, SOCS3, PKIB, SFN, RGS14, DUSP6
GOTERM_BP_FAT	GO:0031214~biomineral tissue development	7	0.0151507	FGFR2, SLC8A1, FAM20A, CCR1, STATH, PHEX, SRGN
GOTERM_BP_FAT	GO:0050671~positive regulation of lymphocyte proliferation	7	0.0151507	PTPRC, CD38, CD55, CORO1A, VAV3, IFNG, XCL1
GOTERM_BP_FAT	GO:0009396~folic acid-containing compound biosynthetic process	3	0.0152306	MTHFD2, MTHFS, MTHFD1L
GOTERM_BP_FAT	GO:0001771~immunological synapse formation	3	0.0152306	PRF1, CORO1A, DOCK8
GOTERM_BP_FAT	GO:0050678~regulation of epithelial cell proliferation	11	0.0155438	ZFP36, FGFR2, FGF18, NRP1, AIMP1, SERPINB5, SIX1, IFNG, NR4A1, NR4A3, SFN
GOTERM_BP_FAT	GO:0043068~positive regulation of programmed cell death	17	0.0156591	VAV3, GZMA, IL19, BCL2A1, NR4A1, FASLG, GZMB, SFN, NR4A3, PMAIP1, PLAUR, CDKN2A, ADM, IFNG, LGALS14, PHLDA1, DUSP6
GOTERM_BP_FAT	GO:0070482~response to oxygen levels	12	0.0156705	EGR1, CD38, SLC8A1, ADM, MYOCD, SOCS3, HIF3A, PMAIP1, ANGPT2, DPP4, PRKCB, SOD2
GOTERM_BP_FAT	GO:1902622~regulation of neutrophil migration	4	0.0158852	RAC2, CXCL2, LBP, XCL1
GOTERM_MF_FAT	GO:0098772~molecular function regulator	32	0.0160688	FGFR2, FGF18, FAM20A, SFN, CDKN2A, RAC2, RASGRP1, DEPDC1B, PPP1R14C, DPP6, CSF2RA, ARHGAP9, IL2RB, VAV3, SOCS3, PKIB, DOCK7, DOCK8, ARHGAP29, CYB5B, ANXA4, TMPRSS3, RGS14, PRKCB, FRY, CD55, RGS1, DKK1, SERPINB5, CXCL13, TNFAIP8, C15ORF62
GOTERM_BP_FAT	GO:0002250~adaptive immune response	13	0.016098	CD84, PTPRC, CD55, CAMK4, IL20RB, CXCL13, IFNG, C1RL, CFI, C1S, TRDC, XCL1, PRKCB
GOTERM_BP_FAT	GO:0043299~leukocyte degranulation	5	0.0163984	CD84, CORO1A, RAC2, RASGRP1, NR4A3
GOTERM_BP_FAT	GO:2000026~regulation of multicellular organismal development	38	0.0166722	FGFR2, ARSB, RBP4, FGF18, NRP1, RBP1, CCR1, STATH, FASLG, SFN, ZEB1, FOS, IRAK3, CDKN2A, MYOCD, HPSE, RASGRP1, IFNG, INPP5F, VNN1, ANGPT2, THBS2, SRGN, NR2F1, EGR1, ZFP36, SLC8A1, DOCK7, RGS14, PRKCB, PROM1, DKK1, ADM, CAMK4, CXCL13, SIX1, ID4, DUSP6
GOTERM_BP_FAT	GO:0070848~response to growth factor	18	0.017052	ZFP36, EGR1, FGFR2, FGF18, NRP1, NR4A1, FASLG, ZEB1, PRKCB, FOS, CORO1A, DKK1, MYOCD, CXCL13, CHST11, XCL1, ANGPT2, DUSP6
GOTERM_BP_FAT	GO:0002707~negative regulation of lymphocyte mediated immunity	4	0.0171021	PTPRC, CD96, IL20RB, XCL1
GOTERM_BP_FAT	GO:0042098~T cell proliferation	8	0.0172019	PTPRC, CD55, CORO1A, CDKN2A, IL20RB, IFNG, DOCK8, XCL1
GOTERM_BP_FAT	GO:0006887~exocytosis	13	0.0172757	NKD2, CCR1, NR4A3, CTSW, CD84, CORO1A, RAC2, RASGRP1, IFNG, SYTL5, TNFAIP2, QSOX1, SRGN
GOTERM_BP_FAT	GO:1903039~positive regulation of leukocyte cell-cell adhesion	9	0.0175768	PTPRC, CD55, CORO1A, RASGRP1, IFNG, VNN1, NR4A3, XCL1, DPP4
GOTERM_BP_FAT	GO:0055080~cation homeostasis	18	0.0178964	PTPRC, SLC8A1, TRPM8, FAM20A, CCR1, FASLG, TMPRSS3, PRKCB, SOD2, CD38, CORO1A, CD55, ADM, CXCL13, CYBRD1, CP, XCL1, HTR2A
GOTERM_BP_FAT	GO:0019221~cytokine-mediated signaling pathway	16	0.0179624	EGR1, PTPRC, IL2RB, SOCS3, LEPR, CCR1, CXCL2, FASLG, CCL4, IRAK3, IL20RB, CXCL13, IFNG, XCL1, MX1, CSF2RA
GOTERM_BP_FAT	GO:0006875~cellular metal ion homeostasis	15	0.0182922	PTPRC, SLC8A1, TRPM8, CCR1, TMPRSS3, PRKCB, CD38, CORO1A, CD55, ADM, CXCL13, CYBRD1, CP, XCL1, HTR2A
GOTERM_BP_FAT	GO:0051270~regulation of cellular component movement	21	0.0182944	ARSB, PTPRC, FGF18, SLC8A1, NRP1, CCR1, CXCL2, DOCK7, CCL4, TNFAIP6, MMP10, CORO1A, RAC2, APOD, CXCL13, IFNG, ROBO4, INPP5F, LBP, XCL1, ANGPT2
GOTERM_MF_FAT	GO:0005125~cytokine activity	9	0.0183667	AIMP1, CXCL13, IL19, CXCL2, IFNG, CMTM7, FASLG, XCL1, CCL4
GOTERM_BP_FAT	GO:0002460~adaptive immune response based on somatic recombination of immune receptors built from immunoglobulin superfamily domains	10	0.0188294	PTPRC, CD55, IL20RB, CXCL13, IFNG, C1RL, CFI, C1S, TRDC, XCL1
GOTERM_BP_FAT	GO:0050817~coagulation	12	0.0190868	F11, THBD, VAV3, RAC2, HPSE, H3F3B, DOCK8, PAPSS2, ANXA4, SLC7A11, PRKCB, PLAUR
GOTERM_BP_FAT	GO:0042742~defense response to bacterium	10	0.019222	ADM, CXCL13, RNASE7, GNLY, STATH, IFNG, TREM1, LBP, TRDC, PLAC8
GOTERM_BP_FAT	GO:0002532~production of molecular mediator involved in inflammatory response	4	0.0196881	CD96, APOD, SLC7A2, LBP
GOTERM_BP_FAT	GO:0070374~positive regulation of ERK1 and ERK2 cascade	8	0.0196903	FGFR2, FGF18, NRP1, CCR1, RASGRP1, XCL1, CCL4, HTR2A
GOTERM_BP_FAT	GO:0060538~skeletal muscle organ development	8	0.0196903	EGR1, FOS, DKK1, ASS1, MYOCD, SIX1, FOXN2, NR4A1
GOTERM_BP_FAT	GO:0042107~cytokine metabolic process	6	0.019782	ZFP36, EGR1, IL19, IFNG, TREM1, LBP
GOTERM_BP_FAT	GO:0032103~positive regulation of response to external stimulus	10	0.0200723	FGF18, THBD, NRP1, RAC2, CXCL13, CCR1, CXCL2, LBP, XCL1, CCL4
GOTERM_BP_FAT	GO:0071345~cellular response to cytokine stimulus	19	0.0202448	ZFP36, EGR1, PTPRC, IL2RB, ASS1, SOCS3, LEPR, CCR1, CXCL2, FASLG, CCL4, IRAK3, CORO1A, IL20RB, CXCL13, IFNG, XCL1, MX1, CSF2RA
GOTERM_BP_FAT	GO:0042592~homeostatic process	36	0.0203847	RBP4, FAM20A, CCR1, LEPR, FASLG, AURKB, SFN, PMAIP1, NPHP4, RAC2, IFNG, QSOX1, ZFP36, PTPRC, SLC8A1, TRPM8, ACOXL, IKZF1, HKDC1, PKIB, NR4A3, TMPRSS3, PRKCB, SOD2, PROM1, CD38, CD55, CORO1A, IL20RB, ADM, CXCL13, CYBRD1, FABP3, CP, XCL1, HTR2A
GOTERM_BP_FAT	GO:0034097~response to cytokine	21	0.0207853	ZFP36, EGR1, PTPRC, IL2RB, ASS1, SOCS3, LEPR, CCR1, CXCL2, FASLG, CCL4, FOS, CD38, IRAK3, CORO1A, IL20RB, CXCL13, IFNG, XCL1, MX1, CSF2RA
GOTERM_BP_FAT	GO:0071594~thymocyte aggregation	5	0.0208895	CDKN2A, CAMK4, RASGRP1, VNN1, ZEB1
GOTERM_BP_FAT	GO:2000401~regulation of lymphocyte migration	4	0.0210575	APOD, CXCL13, XCL1, CCL4
GOTERM_BP_FAT	GO:0071622~regulation of granulocyte chemotaxis	4	0.0210575	RAC2, CXCL2, LBP, XCL1
GOTERM_BP_FAT	GO:0031325~positive regulation of cellular metabolic process	56	0.0211595	FGF18, NRP1, THRB, FAM20A, TMEM161A, FASLG, PMAIP1, AURKB, ZEB1, ZIC3, FOS, CDKN2A, MYOCD, IFNG, LBP, CALCRL, NR2F1, ZFP36, EGR1, SATB2, SOCS3, PIM1, FOXN2, PKIB, FOSB, PLAUR, CD38, CAMK4, ADM, SIX1, FGFR2, NKD2, ASS1, CCR1, ABLIM3, MYBL1, CCL4, RASGRP1, INPP5F, ARNTL2, PTPRC, VAV3, IKZF1, NR4A1, DOCK7, NR4A3, PLAC8, SOD2, DUSP5, ETS2, FABP3, HIF3A, ID4, XCL1, DUSP6, HTR2A
GOTERM_BP_FAT	GO:0009615~response to virus	13	0.0211996	PRF1, DPF3, PTPRC, AIMP1, LMCD1, PMAIP1, CCL4, IRAK3, IFNG, TREM1, MX1, XCL1, FCGR3B
GOTERM_BP_FAT	GO:0098771~inorganic ion homeostasis	18	0.0213407	PTPRC, SLC8A1, TRPM8, FAM20A, CCR1, FASLG, TMPRSS3, PRKCB, SOD2, CD38, CORO1A, CD55, ADM, CXCL13, CYBRD1, CP, XCL1, HTR2A
GOTERM_BP_FAT	GO:0002275~myeloid cell activation involved in immune response	5	0.0218695	CD84, RAC2, RASGRP1, NR4A3, LBP
GOTERM_BP_FAT	GO:0002700~regulation of production of molecular mediator of immune response	6	0.022048	IRAK3, CD96, RBP4, IFNG, NR4A3, XCL1
GOTERM_BP_FAT	GO:0048871~multicellular organismal homeostasis	11	0.0221619	PROM1, CD38, RBP4, CORO1A, NPHP4, RAC2, IL20RB, LEPR, NR4A3, SFN, HTR2A
GOTERM_MF_FAT	GO:0005509~calcium ion binding	19	0.0223141	PRF1, SLC8A1, NKD2, S100P, HSPG2, C1S, ANXA4, MMP1, PADI1, MMP10, THBD, EFHB, CD69, RASGRP1, SYTL5, VCAN, THBS2, S100A1, HABP2
GOTERM_BP_FAT	GO:0042398~cellular modified amino acid biosynthetic process	4	0.0224779	CHDH, MTHFD2, MTHFS, MTHFD1L
GOTERM_BP_FAT	GO:0030204~chondroitin sulfate metabolic process	4	0.0224779	ARSB, CHSY3, CHST11, VCAN
GOTERM_BP_FAT	GO:0055074~calcium ion homeostasis	13	0.0226695	PTPRC, SLC8A1, TRPM8, FAM20A, CCR1, PRKCB, CD38, CORO1A, CD55, ADM, CXCL13, XCL1, HTR2A
GOTERM_BP_FAT	GO:0007204~positive regulation of cytosolic calcium ion concentration	10	0.022728	PTPRC, CD38, CD55, SLC8A1, CORO1A, ADM, CXCL13, CCR1, XCL1, HTR2A
GOTERM_BP_FAT	GO:0050755~chemokine metabolic process	3	0.0227614	EGR1, IFNG, TREM1
GOTERM_BP_FAT	GO:0071599~otic vesicle development	3	0.0227614	FGFR2, NRP1, SIX1
GOTERM_BP_FAT	GO:0002710~negative regulation of T cell mediated immunity	3	0.0227614	PTPRC, IL20RB, XCL1
GOTERM_MF_FAT	GO:0072349~modified amino acid transmembrane transporter activity	3	0.0231402	SLC6A8, SLCO4A1, SLC7A11
GOTERM_BP_FAT	GO:0071363~cellular response to growth factor stimulus	17	0.0232534	ZFP36, EGR1, FGFR2, FGF18, NRP1, NR4A1, ZEB1, PRKCB, FOS, CORO1A, DKK1, MYOCD, CXCL13, CHST11, XCL1, ANGPT2, DUSP6
GOTERM_BP_FAT	GO:0044092~negative regulation of molecular function	26	0.0236035	ZFP36, PTPRC, SOCS3, GZMA, LEPR, PIM1, NR4A1, PKIB, SFN, AURKB, ANXA4, RGS14, PLAUR, FRY, DUSP5, IRAK3, DKK1, TSKS, CDKN2A, MYOCD, SERPINB5, TNFAIP8, BHLHE40, PPP1R14C, XCL1, DUSP6
GOTERM_BP_FAT	GO:0050728~negative regulation of inflammatory response	6	0.0236487	ZFP36, TNFAIP6, APOD, IL20RB, SOCS3, CALCRL
GOTERM_MF_FAT	GO:0001077~transcriptional activator activity, RNA polymerase II core promoter proximal region sequence-specific binding	9	0.0237576	EGR1, FOS, MYOCD, SIX1, NR4A1, NR4A3, MYBL1, FOSB, ZIC3
GOTERM_BP_FAT	GO:0090287~regulation of cellular response to growth factor stimulus	9	0.0237879	FGFR2, FGF18, DKK1, MYOCD, CXCL13, CHST11, ZEB1, PRKCB, DUSP6
GOTERM_BP_FAT	GO:0015807~L-amino acid transport	4	0.0239493	SLC7A2, SLC1A6, SLC38A1, SLC7A11
GOTERM_BP_FAT	GO:0002526~acute inflammatory response	7	0.0240872	CD55, ASS1, IL20RB, CFB, VNN1, CFI, LBP
GOTERM_BP_FAT	GO:0098609~cell-cell adhesion	27	0.0247669	ASS1, SNX5, LEPR, CLDN10, ZEB1, SFN, NPHP4, CDKN2A, RAC2, RASGRP1, IFNG, VNN1, DPP4, EGR1, PTPRC, S100P, NR4A3, DOCK8, SLC7A11, CD84, CORO1A, CD55, MYO10, IL20RB, CAMK4, CXCL13, XCL1
GOTERM_BP_FAT	GO:0016064~immunoglobulin mediated immune response	7	0.0247856	CD55, IFNG, C1RL, CFI, C1S, TRDC, XCL1
GOTERM_BP_FAT	GO:0006816~calcium ion transport	12	0.0254647	CD84, PTPRC, SLC8A1, CORO1A, TRPM8, CCR1, CALCRL, XCL1, CCL4, S100A1, PRKCB, HTR2A
GOTERM_BP_FAT	GO:0050654~chondroitin sulfate proteoglycan metabolic process	4	0.0254717	ARSB, CHSY3, CHST11, VCAN
GOTERM_BP_FAT	GO:0002274~myeloid leukocyte activation	7	0.0254974	CD84, RAC2, CAMK4, SLC7A2, RASGRP1, NR4A3, LBP
GOTERM_BP_FAT	GO:0043086~negative regulation of catalytic activity	21	0.0257161	ZFP36, PTPRC, GZMA, SOCS3, LEPR, NR4A1, PKIB, SFN, ANXA4, RGS14, PLAUR, FRY, DUSP5, IRAK3, TSKS, CDKN2A, MYOCD, SERPINB5, TNFAIP8, PPP1R14C, DUSP6
GOTERM_BP_FAT	GO:0019724~B cell mediated immunity	7	0.0262227	CD55, IFNG, C1RL, CFI, C1S, TRDC, XCL1
GOTERM_BP_FAT	GO:0043547~positive regulation of GTPase activity	17	0.0262976	FGFR2, FGF18, IL2RB, VAV3, DOCK7, DOCK8, ARHGAP29, CCL4, RGS14, RGS1, CXCL13, RASGRP1, DEPDC1B, C15ORF62, XCL1, CSF2RA, ARHGAP9
GOTERM_MF_FAT	GO:1901681~sulfur compound binding	9	0.0265366	FGFR2, F11, NRP1, ACOXL, HPSE, CXCL13, MMP7, COL25A1, THBS2
GOTERM_BP_FAT	GO:0048562~embryonic organ morphogenesis	10	0.0266473	FGFR2, RBP4, SATB2, NRP1, SIX1, CHST11, NR4A3, ZEB1, ZIC3, MTHFD1L
GOTERM_BP_FAT	GO:0030003~cellular cation homeostasis	16	0.0273414	PTPRC, SLC8A1, TRPM8, CCR1, FASLG, TMPRSS3, PRKCB, CD38, CORO1A, CD55, ADM, CXCL13, CYBRD1, CP, XCL1, HTR2A
GOTERM_BP_FAT	GO:0043542~endothelial cell migration	7	0.0277142	FGF18, NRP1, S100P, CXCL13, NR4A1, ANGPT2, DPP4
GOTERM_BP_FAT	GO:0002253~activation of immune response	15	0.0278247	PTPRC, VAV3, CFB, TRDC, C1S, NR4A3, PRKCB, CD38, IRAK3, MYO10, CD55, IFNG, C1RL, CFI, LBP
GOTERM_BP_FAT	GO:0030502~negative regulation of bone mineralization	3	0.0284663	CCR1, STATH, SRGN
GOTERM_BP_FAT	GO:0046655~folic acid metabolic process	3	0.0284663	MTHFD2, MTHFS, MTHFD1L
GOTERM_BP_FAT	GO:0042559~pteridine-containing compound biosynthetic process	3	0.0284663	MTHFD2, MTHFS, MTHFD1L
GOTERM_BP_FAT	GO:0072001~renal system development	10	0.0287932	FGFR2, PROM1, EGR1, RBP4, NRP1, ASS1, MYOCD, SIX1, IFNG, ANGPT2
GOTERM_BP_FAT	GO:0045580~regulation of T cell differentiation	6	0.0288937	CDKN2A, CAMK4, RASGRP1, IFNG, VNN1, ZEB1
GOTERM_BP_FAT	GO:0030097~hemopoiesis	19	0.0290889	ZFP36, FGFR2, EGR1, PTPRC, RBP1, IKZF1, LEPR, CCR1, ZEB1, SOD2, FOS, CDKN2A, CAMK4, RASGRP1, IFNG, VNN1, CMTM7, COL24A1, BLNK
GOTERM_MF_FAT	GO:0070011~peptidase activity, acting on L-amino acid peptides	18	0.029177	F11, CFB, GZMA, MMP7, GZMB, C1S, OTUB2, TMPRSS3, MMP1, CTSW, MMP10, C1RL, METAP1D, CFI, PHEX, DPP6, DPP4, HABP2
GOTERM_BP_FAT	GO:0051336~regulation of hydrolase activity	30	0.0292158	FGFR2, FGF18, LEPR, FASLG, SFN, PMAIP1, CCL4, CDKN2A, TSKS, RASGRP1, IFNG, DEPDC1B, CSF2RA, ARHGAP9, IL2RB, VAV3, GZMA, NR4A1, DOCK7, DOCK8, ARHGAP29, RGS14, PLAUR, RGS1, SERPINB5, CXCL13, TNFAIP8, C15ORF62, XCL1, HTR2A
GOTERM_BP_FAT	GO:0042113~B cell activation	9	0.0294934	PTPRC, CD38, VAV3, CDKN2A, IFNG, CMTM7, TRDC, PRKCB, BLNK
GOTERM_BP_FAT	GO:0006958~complement activation, classical pathway	5	0.0295126	CD55, C1RL, CFI, C1S, TRDC
GOTERM_BP_FAT	GO:0009314~response to radiation	13	0.0299572	EGR1, PTPRC, FOS, NPHP4, THBD, SOCS3, TMEM161A, BHLHE40, AURKB, PMAIP1, ANGPT2, RGS14, SOD2
GOTERM_BP_FAT	GO:0009266~response to temperature stimulus	7	0.0300549	FOS, ADM, TRPM8, SOCS3, PLAC8, HTR2A, SOD2
GOTERM_BP_FAT	GO:0051093~negative regulation of developmental process	19	0.030163	ZFP36, RBP4, NRP1, CCR1, STATH, FASLG, ZEB1, PLAC8, CDKN2A, DKK1, MYOCD, SIX1, IFNG, INPP5F, ID4, THBS2, ANGPT2, SRGN, NR2F1
GOTERM_BP_FAT	GO:0044272~sulfur compound biosynthetic process	8	0.030732	GSTT2B, CHSY3, CHST6, B3GNT7, CHST11, ELOVL7, VCAN, PAPSS2
GOTERM_BP_FAT	GO:0032703~negative regulation of interleukin-2 production	3	0.0315104	ZFP36, IL20RB, XCL1
GOTERM_BP_FAT	GO:0002706~regulation of lymphocyte mediated immunity	6	0.0317712	PTPRC, CD96, IL20RB, RASGRP1, IFNG, XCL1
GOTERM_MF_FAT	GO:0001965~G-protein alpha-subunit binding	3	0.0320271	RGS1, RGS14, HTR2A
GOTERM_BP_FAT	GO:0002279~mast cell activation involved in immune response	4	0.032069	CD84, RAC2, RASGRP1, NR4A3
GOTERM_BP_FAT	GO:0048008~platelet-derived growth factor receptor signaling pathway	4	0.032069	ZFAND5, NRP1, APOD, RGS14
GOTERM_BP_FAT	GO:0048701~embryonic cranial skeleton morphogenesis	4	0.032069	FGFR2, SIX1, CHST11, MTHFD1L
GOTERM_BP_FAT	GO:0045785~positive regulation of cell adhesion	12	0.0322165	PTPRC, CD55, MYO10, CORO1A, VAV3, CXCL13, RASGRP1, IFNG, VNN1, NR4A3, XCL1, DPP4
GOTERM_BP_FAT	GO:1902105~regulation of leukocyte differentiation	9	0.0326758	FOS, CDKN2A, CAMK4, RBP1, CCR1, RASGRP1, IFNG, VNN1, ZEB1
GOTERM_BP_FAT	GO:0051345~positive regulation of hydrolase activity	22	0.0326793	FGFR2, FGF18, IL2RB, VAV3, FASLG, DOCK7, DOCK8, PMAIP1, ARHGAP29, CCL4, RGS14, RGS1, CDKN2A, CXCL13, RASGRP1, IFNG, DEPDC1B, C15ORF62, XCL1, CSF2RA, HTR2A, ARHGAP9
GOTERM_BP_FAT	GO:0001501~skeletal system development	14	0.0327291	FGFR2, PTPRC, RBP4, ZFAND5, FGF18, SATB2, ZEB1, MTHFD1L, ETS2, SIX1, CHST11, VCAN, PHEX, PAPSS2
GOTERM_MF_FAT	GO:0098531~transcription factor activity, direct ligand regulated sequence-specific DNA binding	4	0.0327884	THRB, NR4A1, NR4A3, NR2F1
GOTERM_MF_FAT	GO:0004879~RNA polymerase II transcription factor activity, ligand-activated sequence-specific DNA binding	4	0.0327884	THRB, NR4A1, NR4A3, NR2F1
GOTERM_BP_FAT	GO:0006873~cellular ion homeostasis	16	0.0329539	PTPRC, SLC8A1, TRPM8, CCR1, FASLG, TMPRSS3, PRKCB, CD38, CORO1A, CD55, ADM, CXCL13, CYBRD1, CP, XCL1, HTR2A
GOTERM_BP_FAT	GO:0070098~chemokine-mediated signaling pathway	5	0.0332147	CXCL13, CCR1, CXCL2, XCL1, CCL4
GOTERM_BP_FAT	GO:0007596~blood coagulation	11	0.0333882	F11, THBD, VAV3, RAC2, HPSE, H3F3B, DOCK8, PAPSS2, SLC7A11, PRKCB, PLAUR
GOTERM_BP_FAT	GO:0001933~negative regulation of protein phosphorylation	12	0.0342113	DUSP5, PTPRC, IRAK3, CDKN2A, DKK1, MYOCD, SOCS3, INPP5F, PKIB, SFN, RGS14, DUSP6
GOTERM_MF_FAT	GO:0008201~heparin binding	7	0.0345552	FGFR2, F11, NRP1, CXCL13, MMP7, COL25A1, THBS2
GOTERM_BP_FAT	GO:0070168~negative regulation of biomineral tissue development	3	0.0346765	CCR1, STATH, SRGN
GOTERM_BP_FAT	GO:0072507~divalent inorganic cation homeostasis	13	0.0351521	PTPRC, SLC8A1, TRPM8, FAM20A, CCR1, PRKCB, CD38, CORO1A, CD55, ADM, CXCL13, XCL1, HTR2A
GOTERM_BP_FAT	GO:0050801~ion homeostasis	18	0.0354905	PTPRC, SLC8A1, TRPM8, FAM20A, CCR1, FASLG, TMPRSS3, PRKCB, SOD2, CD38, CORO1A, CD55, ADM, CXCL13, CYBRD1, CP, XCL1, HTR2A
GOTERM_BP_FAT	GO:0009893~positive regulation of metabolic process	58	0.0355352	FGF18, NRP1, THRB, FAM20A, TMEM161A, FASLG, PMAIP1, AURKB, ZEB1, ZIC3, FOS, CDKN2A, MYOCD, IFNG, CALCRL, LBP, TWISTNB, NR2F1, ZFP36, EGR1, SATB2, SOCS3, PIM1, FOXN2, PKIB, FOSB, PLAUR, CD38, CAMK4, ADM, SIX1, FGFR2, NKD2, ASS1, CCR1, ABLIM3, MYBL1, CCL4, RASGRP1, INPP5F, ARNTL2, PTPRC, VAV3, IKZF1, NR4A1, DOCK7, NR4A3, PLAC8, SOD2, DUSP5, ETS2, FABP3, HIF3A, H3F3B, ID4, XCL1, DUSP6, HTR2A
GOTERM_MF_FAT	GO:0008009~chemokine activity	4	0.0364641	CXCL13, CXCL2, XCL1, CCL4
GOTERM_BP_FAT	GO:0051480~regulation of cytosolic calcium ion concentration	10	0.0365406	PTPRC, CD38, CD55, SLC8A1, CORO1A, ADM, CXCL13, CCR1, XCL1, HTR2A
GOTERM_BP_FAT	GO:0033002~muscle cell proliferation	7	0.0369153	FGFR2, RBP4, APOD, SIX1, IFNG, CALCRL, NR4A3
GOTERM_CC_FAT	GO:0005775~vacuolar lumen	6	0.0373536	ARSB, PRF1, HPSE, HSPG2, FASLG, VCAN
GOTERM_BP_FAT	GO:0007166~cell surface receptor signaling pathway	51	0.0374612	FGF18, NRP1, LEPR, IL19, FASLG, PMAIP1, ZEB1, FOS, FAM83B, MYOCD, APOD, CHST11, IFNG, LBP, DEPDC1B, CALCRL, MX1, KLRD1, ANGPT2, CSF2RA, EGR1, MAGI1, SOCS3, BCL2A1, PRKCB, PLAUR, CD38, IL20RB, FGFR2, ZFAND5, NKD2, CCR1, CXCL2, TRDC, CCL4, IRAK3, NPHP4, BLNK, PTPRC, IL2RB, VAV3, GRIA3, NR4A3, ANXA4, RGS14, MYO10, CORO1A, DKK1, CXCL13, IGFBP1, XCL1
GOTERM_BP_FAT	GO:0048705~skeletal system morphogenesis	8	0.0375424	FGFR2, ZFAND5, FGF18, SATB2, SIX1, CHST11, ZEB1, MTHFD1L
GOTERM_BP_FAT	GO:0046653~tetrahydrofolate metabolic process	3	0.0379604	MTHFD2, MTHFS, MTHFD1L
GOTERM_BP_FAT	GO:1901623~regulation of lymphocyte chemotaxis	3	0.0379604	CXCL13, XCL1, CCL4
GOTERM_MF_FAT	GO:0008233~peptidase activity	18	0.0387941	F11, CFB, GZMA, MMP7, GZMB, C1S, OTUB2, TMPRSS3, MMP1, CTSW, MMP10, C1RL, METAP1D, CFI, PHEX, DPP6, DPP4, HABP2
GOTERM_BP_FAT	GO:0050870~positive regulation of T cell activation	8	0.0392052	PTPRC, CD55, CORO1A, RASGRP1, IFNG, VNN1, XCL1, DPP4
GOTERM_MF_FAT	GO:0046983~protein dimerization activity	26	0.039309	FGFR2, RBP4, SNX5, MTHFD1L, IRAK3, FOS, HPSE, RASGRP1, INPP5F, BHLHE40, ARNTL2, S100A1, DPP4, AIMP1, TRPM8, GZMA, KCNB2, BCL2A1, NR4A1, NR4A3, CORO1A, CXCL13, HIF3A, ID4, H3F3B, XCL1
GOTERM_BP_FAT	GO:0006029~proteoglycan metabolic process	5	0.0399616	ARSB, CHSY3, HPSE, CHST11, VCAN
GOTERM_BP_FAT	GO:0003012~muscle system process	12	0.0400092	SLC8A1, SSTR2, MYOCD, SLC6A8, KCNB2, LMCD1, INPP5F, CALCRL, NR4A3, LMOD3, CCDC78, HTR2A
GOTERM_BP_FAT	GO:0006874~cellular calcium ion homeostasis	12	0.0400092	PTPRC, CD38, CD55, SLC8A1, CORO1A, ADM, TRPM8, CXCL13, CCR1, XCL1, PRKCB, HTR2A
GOTERM_BP_FAT	GO:0050778~positive regulation of immune response	17	0.0402703	PTPRC, VAV3, CFB, TRDC, C1S, NR4A3, PRKCB, CD38, IRAK3, CD55, MYO10, RASGRP1, IFNG, C1RL, CFI, LBP, XCL1
GOTERM_BP_FAT	GO:0050864~regulation of B cell activation	6	0.0402977	PTPRC, CD38, VAV3, CDKN2A, IFNG, TRDC
GOTERM_BP_FAT	GO:0051094~positive regulation of developmental process	25	0.0406295	FGFR2, ARSB, FGF18, NRP1, CCR1, SFN, ZEB1, IRAK3, FOS, CDKN2A, MYOCD, HPSE, RASGRP1, IFNG, VNN1, THBS2, ANGPT2, EGR1, SLC8A1, RGS14, PRKCB, PROM1, DKK1, ADM, SIX1
GOTERM_BP_FAT	GO:0007584~response to nutrient	8	0.0408727	ARSB, SLC8A1, SSTR2, RBP1, ASS1, PIM1, CP, SOD2
GOTERM_BP_FAT	GO:0061082~myeloid leukocyte cytokine production	3	0.0413578	IRAK3, CAMK4, NR4A3
GOTERM_BP_FAT	GO:0060713~labyrinthine layer morphogenesis	3	0.0413578	FGFR2, ADM, SOCS3
GOTERM_BP_FAT	GO:0048103~somatic stem cell division	3	0.0413578	FGFR2, CDKN2A, DOCK7
GOTERM_BP_FAT	GO:0006767~water-soluble vitamin metabolic process	5	0.0413978	MTHFD2, MTHFS, SLC2A1, VNN1, MTHFD1L
GOTERM_BP_FAT	GO:0032570~response to progesterone	4	0.0414447	CD38, FOS, SOCS3, FOSB
GOTERM_BP_FAT	GO:0050819~negative regulation of coagulation	4	0.0414447	F11, THBD, ANXA4, PLAUR
GOTERM_BP_FAT	GO:0007369~gastrulation	7	0.0416761	FGFR2, DUSP5, LAMB3, DKK1, ETS2, NR4A3, DUSP6
GOTERM_BP_FAT	GO:0051348~negative regulation of transferase activity	11	0.0424587	ZFP36, DUSP5, PTPRC, IRAK3, CDKN2A, MYOCD, SOCS3, PKIB, SFN, RGS14, DUSP6
GOTERM_BP_FAT	GO:0008285~negative regulation of cell proliferation	17	0.0425116	FGFR2, RBP4, AIMP1, ZEB1, PMAIP1, SFN, SOD2, SSTR2, CDKN2A, MYOCD, IL20RB, ADM, APOD, IFNG, FABP3, XCL1, QSOX1
GOTERM_BP_FAT	GO:0031324~negative regulation of cellular metabolic process	46	0.0426928	FGFR2, THRB, LEPR, FASLG, AURKB, SFN, ZEB1, CCL4, IRAK3, TSKS, CDKN2A, MYOCD, APOD, IFNG, INPP5F, BHLHE40, S100A1, NR2F1, ZFP36, EGR1, PTPRC, SATB2, IKZF1, SOCS3, GZMA, LMCD1, NR4A1, PKIB, FOSB, NR4A3, RGS14, PLAUR, FRY, DUSP5, CD38, CD55, DKK1, SERPINB5, HELB, ETS2, SIX1, TNFAIP8, H3F3B, ID4, XCL1, DUSP6
GOTERM_BP_FAT	GO:0050871~positive regulation of B cell activation	5	0.042863	PTPRC, CD38, VAV3, IFNG, TRDC
GOTERM_BP_FAT	GO:0050790~regulation of catalytic activity	46	0.0429498	FGFR2, FGF18, FAM20A, LEPR, FASLG, AURKB, SFN, PMAIP1, CCL4, IRAK3, TSKS, CDKN2A, RAC2, MYOCD, RASGRP1, IFNG, DEPDC1B, PPP1R14C, CSF2RA, ARHGAP9, ZFP36, PTPRC, IL2RB, VAV3, SOCS3, GZMA, PIM1, NR4A1, PKIB, DOCK7, DOCK8, ARHGAP29, ANXA4, RGS14, PLAUR, FRY, SOD2, DUSP5, RGS1, SERPINB5, CXCL13, TNFAIP8, C15ORF62, XCL1, HTR2A, DUSP6
GOTERM_BP_FAT	GO:0007599~hemostasis	11	0.0431495	F11, THBD, VAV3, RAC2, HPSE, H3F3B, DOCK8, PAPSS2, SLC7A11, PRKCB, PLAUR
GOTERM_BP_FAT	GO:0002920~regulation of humoral immune response	4	0.0434679	CD55, CXCL13, CFB, CFI
GOTERM_BP_FAT	GO:0010332~response to gamma radiation	4	0.0434679	EGR1, PTPRC, SOCS3, SOD2
GOTERM_BP_FAT	GO:2000563~positive regulation of CD4-positive, alpha-beta T cell proliferation	2	0.0436727	CD55, XCL1
GOTERM_BP_FAT	GO:1903747~regulation of establishment of protein localization to mitochondrion	6	0.0438203	CDKN2A, RAC2, ABLIM3, GZMB, PMAIP1, SFN
GOTERM_BP_FAT	GO:0035556~intracellular signal transduction	51	0.0440125	FGF18, NRP1, IL19, TMEM161A, FASLG, AURKB, PMAIP1, CDKN2A, HPSE, IFNG, VNN1, DEPDC1B, S100A1, CSF2RA, ARHGAP9, ZFP36, SOCS3, BCL2A1, ARHGAP29, PLAUR, PRKCB, DOK3, CAMK4, ADM, GUCY1B3, C15ORF62, TREM1, PRODH, FGFR2, CCR1, SFN, CCL4, IRAK3, NPHP4, RAC2, RASGRP1, INPP5F, BLNK, GPR155, SLC8A1, IL2RB, VAV3, LMCD1, DOCK7, DOCK8, RGS14, SOD2, DUSP5, XCL1, DUSP6, HTR2A
GOTERM_MF_FAT	GO:0023024~MHC class I protein complex binding	2	0.0440605	KLRC2, KLRD1
GOTERM_BP_FAT	GO:0051240~positive regulation of multicellular organismal process	31	0.0440705	FGFR2, ARSB, FGF18, NRP1, CCR1, ZEB1, FOS, IRAK3, MYOCD, HPSE, RASGRP1, IFNG, VNN1, LBP, ANGPT2, THBS2, EGR1, SLC8A1, NR4A3, RGS14, PRKCB, PROM1, CD38, DKK1, THBD, ADM, IL20RB, SIX1, ID4, XCL1, HTR2A
GOTERM_BP_FAT	GO:0006939~smooth muscle contraction	5	0.0443571	SLC8A1, SSTR2, MYOCD, CALCRL, HTR2A
GOTERM_BP_FAT	GO:0002719~negative regulation of cytokine production involved in immune response	3	0.0448648	IRAK3, CD96, XCL1
GOTERM_CC_FAT	GO:0009897~external side of plasma membrane	9	0.0452348	PTPRC, IL2RB, TRPM8, CD69, CCR1, IFNG, FASLG, TRDC, KLRD1
GOTERM_BP_FAT	GO:0048878~chemical homeostasis	24	0.0454535	PTPRC, RBP4, SLC8A1, TRPM8, ACOXL, FAM20A, HKDC1, LEPR, CCR1, FASLG, SFN, TMPRSS3, PRKCB, SOD2, CD38, CORO1A, CD55, ADM, CXCL13, CYBRD1, FABP3, CP, XCL1, HTR2A
GOTERM_BP_FAT	GO:0006979~response to oxidative stress	12	0.0455208	CD38, FOS, SLC8A1, APOD, TMEM161A, VNN1, GUCY1B3, NR4A3, RGS14, SLC7A11, PRODH, SOD2
GOTERM_BP_FAT	GO:0001706~endoderm formation	4	0.0455396	DUSP5, LAMB3, DKK1, DUSP6
GOTERM_MF_FAT	GO:0004896~cytokine receptor activity	5	0.0455451	IL2RB, IL20RB, CCR1, LEPR, CSF2RA
GOTERM_MF_FAT	GO:0005540~hyaluronic acid binding	3	0.045586	TNFAIP6, VCAN, HABP2
GOTERM_BP_FAT	GO:0050818~regulation of coagulation	5	0.0458801	F11, THBD, HPSE, ANXA4, PLAUR
GOTERM_CC_FAT	GO:0042629~mast cell granule	3	0.0462347	RASGRP1, NR4A3, SRGN
GOTERM_BP_FAT	GO:0007519~skeletal muscle tissue development	7	0.0468186	EGR1, FOS, DKK1, MYOCD, SIX1, FOXN2, NR4A1
GOTERM_BP_FAT	GO:0048568~embryonic organ development	12	0.0471443	FGFR2, RBP4, SATB2, NRP1, ADM, SOCS3, SIX1, CHST11, NR4A3, ZEB1, ZIC3, MTHFD1L
GOTERM_BP_FAT	GO:0050922~negative regulation of chemotaxis	4	0.0476595	ST6GAL1, NRP1, CXCL13, ANGPT2
GOTERM_BP_FAT	GO:0042267~natural killer cell mediated cytotoxicity	4	0.0476595	CORO1A, RASGRP1, GZMB, KIR3DL1
GOTERM_BP_FAT	GO:0051150~regulation of smooth muscle cell differentiation	3	0.0484774	FGFR2, MYOCD, ZEB1
GOTERM_BP_FAT	GO:0072012~glomerulus vasculature development	3	0.0484774	EGR1, IFNG, ANGPT2
GOTERM_BP_FAT	GO:0045672~positive regulation of osteoclast differentiation	3	0.0484774	FOS, CCR1, IFNG
GOTERM_BP_FAT	GO:0006790~sulfur compound metabolic process	11	0.0488514	ARSB, GSTT2B, CHSY3, HPSE, CHST6, B3GNT7, CHST11, ELOVL7, VCAN, PAPSS2, SOD2
GOTERM_BP_FAT	GO:0002455~humoral immune response mediated by circulating immunoglobulin	5	0.0490129	CD55, C1RL, CFI, C1S, TRDC
GOTERM_BP_FAT	GO:0048545~response to steroid hormone	12	0.0495349	ZFP36, CD38, FOS, SSTR2, ADM, ASS1, THRB, SOCS3, NR4A1, NR4A3, FOSB, NR2F1
GOTERM_BP_FAT	GO:0045892~negative regulation of transcription, DNA-templated	25	0.0497791	ZFP36, EGR1, FGFR2, SATB2, THRB, IKZF1, LMCD1, FASLG, FOSB, NR4A3, AURKB, ZEB1, CD38, DKK1, CDKN2A, MYOCD, ETS2, SIX1, IFNG, H3F3B, ID4, BHLHE40, XCL1, S100A1, NR2F1
GOTERM_BP_FAT	GO:0090183~regulation of kidney development	4	0.0498271	PROM1, EGR1, SIX1, IFNG
GOTERM_BP_FAT	GO:0045576~mast cell activation	4	0.0498271	CD84, RAC2, RASGRP1, NR4A3
GOTERM_CC_FAT	GO:0043202~lysosomal lumen	5	0.0498947	ARSB, HPSE, HSPG2, FASLG, VCAN
GOTERM_BP_FAT	GO:0060537~muscle tissue development	11	0.0506899	FGFR2, EGR1, ZFAND5, RBP4, FOS, SLC8A1, DKK1, MYOCD, SIX1, FOXN2, NR4A1
GOTERM_BP_FAT	GO:0097190~apoptotic signaling pathway	15	0.050787	NRP1, IL19, BCL2A1, TMEM161A, FASLG, GZMB, SFN, PMAIP1, PLAUR, SOD2, CD38, IFNG, VNN1, SRGN, PRODH
GOTERM_BP_FAT	GO:0006082~organic acid metabolic process	21	0.0508857	ST6GAL1, ACOXL, ASS1, RBP1, AIMP1, CYP2B6, CYP2C9, HKDC1, NR4A3, PADI1, MTHFD1L, MTHFD2, MTHFS, SLC7A2, UGT1A5, SLC2A1, FABP3, VNN1, ELOVL7, HTR2A, PRODH
GOTERM_BP_FAT	GO:0001503~ossification	11	0.0510577	FGFR2, FGF18, SLC8A1, SATB2, CCR1, STATH, H3F3B, ID4, VCAN, PHEX, SRGN
GOTERM_BP_FAT	GO:0043087~regulation of GTPase activity	17	0.0510777	FGFR2, FGF18, IL2RB, VAV3, DOCK7, DOCK8, ARHGAP29, CCL4, RGS14, RGS1, CXCL13, RASGRP1, DEPDC1B, C15ORF62, XCL1, CSF2RA, ARHGAP9
GOTERM_BP_FAT	GO:1902679~negative regulation of RNA biosynthetic process	26	0.0519515	FGFR2, THRB, FASLG, ZEB1, AURKB, CCL4, CDKN2A, MYOCD, IFNG, BHLHE40, S100A1, NR2F1, EGR1, ZFP36, SATB2, IKZF1, LMCD1, NR4A3, FOSB, CD38, DKK1, ETS2, SIX1, ID4, H3F3B, XCL1
GOTERM_MF_FAT	GO:0019955~cytokine binding	5	0.0519602	ZFP36, IL2RB, NRP1, IL20RB, CCR1
GOTERM_BP_FAT	GO:2000404~regulation of T cell migration	3	0.0521918	APOD, CXCL13, XCL1
GOTERM_BP_FAT	GO:0060669~embryonic placenta morphogenesis	3	0.0521918	FGFR2, ADM, SOCS3
GOTERM_BP_FAT	GO:0030206~chondroitin sulfate biosynthetic process	3	0.0521918	CHSY3, CHST11, VCAN
GOTERM_BP_FAT	GO:0042472~inner ear morphogenesis	5	0.052261	FGFR2, NRP1, SIX1, NR4A3, ZEB1
GOTERM_BP_FAT	GO:0072503~cellular divalent inorganic cation homeostasis	12	0.0529601	PTPRC, CD38, CD55, SLC8A1, CORO1A, ADM, TRPM8, CXCL13, CCR1, XCL1, PRKCB, HTR2A
GOTERM_BP_FAT	GO:0001817~regulation of cytokine production	15	0.0534453	ZFP36, EGR1, NR4A3, ANXA4, CD84, CD96, IRAK3, IL20RB, APOD, HPSE, RASGRP1, IFNG, LBP, XCL1, SRGN
GOTERM_BP_FAT	GO:0030900~forebrain development	11	0.0536806	FGFR2, SLC8A1, SSTR2, SATB2, NRP1, DKK1, BCL2A1, ID4, DOCK7, NR4A3, PHLDA1
GOTERM_BP_FAT	GO:0070838~divalent metal ion transport	12	0.0537076	CD84, PTPRC, SLC8A1, CORO1A, TRPM8, CCR1, CALCRL, XCL1, CCL4, S100A1, PRKCB, HTR2A
GOTERM_BP_FAT	GO:0010605~negative regulation of macromolecule metabolic process	45	0.0537454	FGFR2, THRB, CCR1, FASLG, AURKB, SFN, ZEB1, CCL4, IRAK3, CDKN2A, MYOCD, APOD, IFNG, INPP5F, BHLHE40, S100A1, NR2F1, ZFP36, EGR1, PTPRC, SATB2, IKZF1, SOCS3, GZMA, LMCD1, NR4A1, PKIB, FOSB, NR4A3, RGS14, PLAUR, FRY, DUSP5, CD38, CD55, DKK1, SERPINB5, HELB, ETS2, SIX1, TNFAIP8, H3F3B, ID4, XCL1, DUSP6
GOTERM_BP_FAT	GO:0071900~regulation of protein serine/threonine kinase activity	13	0.0542011	DUSP5, IRAK3, FGF18, CDKN2A, MYOCD, FAM20A, RASGRP1, PIM1, PKIB, SFN, RGS14, HTR2A, DUSP6
GOTERM_BP_FAT	GO:0030888~regulation of B cell proliferation	4	0.0543041	PTPRC, CD38, VAV3, CDKN2A
GOTERM_BP_FAT	GO:0050829~defense response to Gram-negative bacterium	4	0.0543041	ADM, RNASE7, TREM1, LBP
GOTERM_BP_FAT	GO:0030324~lung development	7	0.054625	FGFR2, RBP4, FGF18, THRB, MYOCD, CP, ZIC3
GOTERM_BP_FAT	GO:0051384~response to glucocorticoid	7	0.054625	ZFP36, FOS, SSTR2, ADM, ASS1, SOCS3, FOSB
GOTERM_CC_FAT	GO:0005887~integral component of plasma membrane	35	0.0546915	FGFR2, KLRC2, CCR1, FASLG, CD96, CD69, SLC1A6, SLC2A1, CALCRL, DPP6, CSF2RA, PTPRC, SLC8A1, IL2RB, SLCO4A1, KCNB2, COL25A1, GRIA3, SLC7A11, PLAUR, CD84, PROM1, SSTR2, CD55, THBD, SLC7A2, SLC6A8, ABCC3, SLC38A1, NKG7, PHEX, KIR3DL1, KIR3DL2, HTR2A, KIR2DL4
GOTERM_BP_FAT	GO:0035295~tube development	15	0.0550336	FGFR2, RBP4, FGF18, NRP1, ASS1, THRB, NR4A3, ZEB1, ZIC3, MTHFD1L, PROM1, MYOCD, ADM, SIX1, CP
GOTERM_MF_FAT	GO:0016879~ligase activity, forming carbon-nitrogen bonds	4	0.0554705	MTHFD2, MTHFS, ASS1, MTHFD1L
GOTERM_BP_FAT	GO:0072511~divalent inorganic cation transport	12	0.0555565	CD84, PTPRC, SLC8A1, CORO1A, TRPM8, CCR1, CALCRL, XCL1, CCL4, S100A1, PRKCB, HTR2A
GOTERM_BP_FAT	GO:0042730~fibrinolysis	3	0.0560042	F11, THBD, PLAUR
GOTERM_BP_FAT	GO:0097193~intrinsic apoptotic signaling pathway	9	0.0566056	IL19, BCL2A1, TMEM161A, VNN1, PMAIP1, SFN, PRODH, SOD2, PLAUR
GOTERM_BP_FAT	GO:0051881~regulation of mitochondrial membrane potential	4	0.0566126	CDKN2A, SLC25A36, PMAIP1, SOD2
GOTERM_BP_FAT	GO:1904888~cranial skeletal system development	4	0.0566126	FGFR2, SIX1, CHST11, MTHFD1L
GOTERM_BP_FAT	GO:0031328~positive regulation of cellular biosynthetic process	35	0.0568412	FGFR2, ASS1, THRB, ABLIM3, MYBL1, AURKB, ZEB1, ZIC3, FOS, CDKN2A, MYOCD, IFNG, ARNTL2, LBP, CALCRL, NR2F1, EGR1, SATB2, IKZF1, NR4A1, FOXN2, PKIB, FOSB, NR4A3, PLAC8, SOD2, CD38, ADM, CAMK4, ETS2, SIX1, FABP3, HIF3A, ID4, HTR2A
GOTERM_BP_FAT	GO:0043433~negative regulation of sequence-specific DNA binding transcription factor activity	6	0.0568617	IRAK3, CDKN2A, PIM1, BHLHE40, XCL1, ANXA4
GOTERM_BP_FAT	GO:0071310~cellular response to organic substance	43	0.0571231	FGFR2, FGF18, NRP1, ASS1, THRB, CCR1, LEPR, CXCL2, FASLG, ZEB1, CCL4, FOS, IRAK3, MYOCD, IFNG, CHST11, LBP, CALCRL, MX1, ANGPT2, CSF2RA, NR2F1, ZFP36, EGR1, PTPRC, SLC8A1, IL2RB, SATB2, SOCS3, PIM1, NR4A1, FOSB, NR4A3, PRKCB, SOD2, SSTR2, CORO1A, DKK1, IL20RB, CXCL13, IGFBP1, XCL1, DUSP6
GOTERM_BP_FAT	GO:0042663~regulation of endodermal cell fate specification	2	0.0578039	DKK1, DUSP6
GOTERM_BP_FAT	GO:2000561~regulation of CD4-positive, alpha-beta T cell proliferation	2	0.0578039	CD55, XCL1
GOTERM_BP_FAT	GO:0035739~CD4-positive, alpha-beta T cell proliferation	2	0.0578039	CD55, XCL1
GOTERM_MF_FAT	GO:0003707~steroid hormone receptor activity	4	0.0578236	THRB, NR4A1, NR4A3, NR2F1
GOTERM_MF_FAT	GO:0004488~methylenetetrahydrofolate dehydrogenase (NADP+) activity	2	0.0583134	MTHFD2, MTHFD1L
GOTERM_MF_FAT	GO:0004329~formate-tetrahydrofolate ligase activity	2	0.0583134	MTHFD2, MTHFD1L
GOTERM_MF_FAT	GO:0004477~methenyltetrahydrofolate cyclohydrolase activity	2	0.0583134	MTHFD2, MTHFD1L
GOTERM_BP_FAT	GO:0042326~negative regulation of phosphorylation	12	0.0583615	DUSP5, PTPRC, IRAK3, CDKN2A, DKK1, MYOCD, SOCS3, INPP5F, PKIB, SFN, RGS14, DUSP6
GOTERM_CC_FAT	GO:0031226~intrinsic component of plasma membrane	36	0.058748	FGFR2, KLRC2, CCR1, FASLG, CD96, CD69, SLC1A6, SLC2A1, CALCRL, DPP6, CSF2RA, PTPRC, SLC8A1, IL2RB, SLCO4A1, KCNB2, COL25A1, GRIA3, SLC7A11, PLAUR, CD84, PROM1, SSTR2, CD55, THBD, SLC6A8, SLC7A2, ABCC3, CP, SLC38A1, NKG7, PHEX, KIR3DL1, KIR3DL2, HTR2A, KIR2DL4
GOTERM_BP_FAT	GO:0055024~regulation of cardiac muscle tissue development	4	0.058967	FGFR2, RBP4, DKK1, MYOCD
GOTERM_BP_FAT	GO:0009719~response to endogenous stimulus	33	0.0590552	FGFR2, FGF18, THRB, ASS1, LEPR, ZEB1, FOS, IRAK3, MYOCD, CHST11, NR2F1, EGR1, ZFP36, SLC8A1, SOCS3, NR4A1, FOSB, NR4A3, SLC7A11, PRKCB, CD38, SSTR2, CD55, CORO1A, DKK1, THBD, ADM, CXCL13, FABP3, H3F3B, IGFBP1, XCL1, HTR2A
GOTERM_BP_FAT	GO:0030323~respiratory tube development	7	0.0592985	FGFR2, RBP4, FGF18, THRB, MYOCD, CP, ZIC3
GOTERM_BP_FAT	GO:0060512~prostate gland morphogenesis	3	0.0599108	FGFR2, SERPINB5, ID4
GOTERM_BP_FAT	GO:2000403~positive regulation of lymphocyte migration	3	0.0599108	CXCL13, XCL1, CCL4
GOTERM_MF_FAT	GO:0060089~molecular transducer activity	34	0.0599543	FGFR2, KLRC2, GPR85, NRP1, THRB, CCR1, LEPR, GPR82, CD69, ROBO4, CFI, CALCRL, KLRD1, DPP4, CSF2RA, NR2F1, PTPRC, GABRG3, IL2RB, NR4A1, GRIA3, NR4A3, TMPRSS3, PLAUR, SSTR2, CD55, THBD, OR2H2, IL20RB, GUCY1B3, TREM1, KIR3DL1, HTR2A, KIR2DL4
GOTERM_MF_FAT	GO:0004872~receptor activity	34	0.0599543	FGFR2, KLRC2, GPR85, NRP1, THRB, CCR1, LEPR, GPR82, CD69, ROBO4, CFI, CALCRL, KLRD1, DPP4, CSF2RA, NR2F1, PTPRC, GABRG3, IL2RB, NR4A1, GRIA3, NR4A3, TMPRSS3, PLAUR, SSTR2, CD55, THBD, OR2H2, IL20RB, GUCY1B3, TREM1, KIR3DL1, HTR2A, KIR2DL4
GOTERM_BP_FAT	GO:0032940~secretion by cell	22	0.0604039	PPFIA2, RBP4, NKD2, CCR1, NR4A3, ANXA4, CTSW, CD84, CD38, CORO1A, RAC2, ADM, RASGRP1, SLC1A6, SLC2A1, IFNG, SYTL5, TREM1, TNFAIP2, QSOX1, SRGN, HTR2A
GOTERM_BP_FAT	GO:1903706~regulation of hemopoiesis	10	0.0605315	ZFP36, FOS, CDKN2A, CAMK4, RBP1, CCR1, RASGRP1, IFNG, VNN1, ZEB1
GOTERM_BP_FAT	GO:0051607~defense response to virus	10	0.0605315	PRF1, DPF3, PTPRC, AIMP1, IFNG, LMCD1, TREM1, PMAIP1, MX1, FCGR3B
GOTERM_BP_FAT	GO:0042102~positive regulation of T cell proliferation	5	0.0608818	PTPRC, CD55, CORO1A, IFNG, XCL1
GOTERM_BP_FAT	GO:0045619~regulation of lymphocyte differentiation	6	0.0611652	CDKN2A, CAMK4, RASGRP1, IFNG, VNN1, ZEB1
GOTERM_BP_FAT	GO:0045944~positive regulation of transcription from RNA polymerase II promoter	23	0.0611924	EGR1, FGFR2, SATB2, THRB, IKZF1, ABLIM3, NR4A1, FOSB, ZEB1, NR4A3, MYBL1, ZIC3, PLAC8, FOS, CDKN2A, MYOCD, ETS2, SIX1, IFNG, HIF3A, ID4, ARNTL2, NR2F1
GOTERM_BP_FAT	GO:0006027~glycosaminoglycan catabolic process	4	0.061367	ARSB, HPSE, HSPG2, VCAN
GOTERM_BP_FAT	GO:0002718~regulation of cytokine production involved in immune response	4	0.061367	IRAK3, CD96, NR4A3, XCL1
GOTERM_BP_FAT	GO:0061061~muscle structure development	15	0.0615585	FGFR2, EGR1, RBP4, SLC8A1, ASS1, FOXN2, NR4A1, ZEB1, FOS, DKK1, MYOCD, ADM, SIX1, H3F3B, LMOD3
GOTERM_BP_FAT	GO:0010648~negative regulation of cell communication	26	0.061621	NRP1, NKD2, IL19, TMEM161A, FASLG, IRAK3, NPHP4, APOD, CHST11, INPP5F, VNN1, EGR1, PTPRC, SOCS3, RGS14, PRKCB, SOD2, PLAUR, DUSP5, CD38, DKK1, RGS1, ADM, IGFBP1, DUSP6, HTR2A
GOTERM_BP_FAT	GO:0072655~establishment of protein localization to mitochondrion	7	0.0619188	CDKN2A, RAC2, TOMM5, ABLIM3, GZMB, PMAIP1, SFN
GOTERM_BP_FAT	GO:0023057~negative regulation of signaling	26	0.0635081	NRP1, NKD2, IL19, TMEM161A, FASLG, IRAK3, NPHP4, APOD, CHST11, INPP5F, VNN1, EGR1, PTPRC, SOCS3, RGS14, PRKCB, SOD2, PLAUR, DUSP5, CD38, DKK1, RGS1, ADM, IGFBP1, DUSP6, HTR2A
GOTERM_BP_FAT	GO:0021879~forebrain neuron differentiation	4	0.0638119	FGFR2, SATB2, NRP1, PHLDA1
GOTERM_BP_FAT	GO:0023056~positive regulation of signaling	32	0.0638654	FGFR2, FGF18, RBP4, NRP1, CCR1, IL19, FASLG, SFN, PMAIP1, CCL4, CDKN2A, MYOCD, HPSE, RASGRP1, IFNG, INPP5F, LBP, DEPDC1B, BLNK, PTPRC, VAV3, SOCS3, LMCD1, GZMB, RGS14, PRKCB, PLAUR, DUSP5, CD38, XCL1, DUSP6, HTR2A
GOTERM_BP_FAT	GO:0010453~regulation of cell fate commitment	3	0.0639082	FGFR2, DKK1, DUSP6
GOTERM_BP_FAT	GO:0033028~myeloid cell apoptotic process	3	0.0639082	ST6GAL1, CDKN2A, IFNG
GOTERM_BP_FAT	GO:0034599~cellular response to oxidative stress	8	0.0647852	FOS, SLC8A1, TMEM161A, VNN1, GUCY1B3, NR4A3, PRODH, SOD2
GOTERM_MF_FAT	GO:0035035~histone acetyltransferase binding	3	0.0649097	EGR1, MYOCD, NR4A3
GOTERM_MF_FAT	GO:0016645~oxidoreductase activity, acting on the CH-NH group of donors	3	0.0649097	MTHFD2, MTHFD1L, PRODH
GOTERM_BP_FAT	GO:0019752~carboxylic acid metabolic process	19	0.0656325	ST6GAL1, ACOXL, ASS1, RBP1, AIMP1, CYP2B6, CYP2C9, HKDC1, NR4A3, MTHFD1L, MTHFS, SLC7A2, UGT1A5, SLC2A1, FABP3, VNN1, ELOVL7, HTR2A, PRODH
GOTERM_BP_FAT	GO:0045055~regulated exocytosis	9	0.06567	CD84, CORO1A, RAC2, RASGRP1, SYTL5, NR4A3, QSOX1, SRGN, CTSW
GOTERM_BP_FAT	GO:0007417~central nervous system development	21	0.065749	ARSB, FGFR2, SLC8A1, SATB2, NRP1, TRNP1, BCL2A1, DOCK7, ZEB1, NR4A3, SLC7A11, SSTR2, DKK1, APOD, SIX1, VNN1, VCAN, ID4, H3F3B, S100A1, PHLDA1
GOTERM_BP_FAT	GO:0070585~protein localization to mitochondrion	7	0.065771	CDKN2A, RAC2, TOMM5, ABLIM3, GZMB, PMAIP1, SFN
GOTERM_MF_FAT	GO:0000981~RNA polymerase II transcription factor activity, sequence-specific DNA binding	16	0.0659662	EGR1, THRB, NR4A1, NR4A3, MYBL1, ZEB1, FOSB, ZIC3, FOS, MYOCD, ETS2, SIX1, HIF3A, BHLHE40, ARNTL2, NR2F1
GOTERM_BP_FAT	GO:0042089~cytokine biosynthetic process	5	0.0663939	ZFP36, EGR1, IL19, IFNG, LBP
GOTERM_CC_FAT	GO:0031988~membrane-bounded vesicle	68	0.0672121	ARSB, THRB, FAM20A, MMP7, FASLG, TSKS, APOD, RNASE7, DMKN, SLC2A1, ROBO4, VNN1, LBP, CFI, DPP6, FCGR3B, DPP4, F11, GSTT2B, IGFALS, PADI1, PLAUR, CTSW, PRKCB, CD84, CD38, CAMK4, SERPINB5, CYBRD1, SLC38A1, FGFR2, PPFIA2, PRF1, RBP4, NKD2, ASS1, SNX5, C1S, SFN, RAC2, INPP5F, THBS2, QSOX1, SRGN, PHLDA1, GPR155, PTPRC, ST6GAL1, VAV3, S100P, AIMP1, CFB, HSPG2, GRIA3, COTL1, ANXA4, SOD2, PROM1, CORO1A, …
GOTERM_MF_FAT	GO:0042379~chemokine receptor binding	4	0.0676969	CXCL13, CXCL2, XCL1, CCL4
GOTERM_BP_FAT	GO:2000516~positive regulation of CD4-positive, alpha-beta T cell activation	3	0.0679928	CD55, IFNG, XCL1
GOTERM_BP_FAT	GO:0002026~regulation of the force of heart contraction	3	0.0679928	SLC8A1, ADM, IFNG
GOTERM_BP_FAT	GO:0006760~folic acid-containing compound metabolic process	3	0.0679928	MTHFD2, MTHFS, MTHFD1L
GOTERM_BP_FAT	GO:0008630~intrinsic apoptotic signaling pathway in response to DNA damage	5	0.0682872	BCL2A1, TMEM161A, PMAIP1, SFN, SOD2
GOTERM_BP_FAT	GO:0009968~negative regulation of signal transduction	24	0.0684261	EGR1, PTPRC, NRP1, NKD2, SOCS3, IL19, TMEM161A, FASLG, RGS14, PRKCB, SOD2, PLAUR, DUSP5, IRAK3, NPHP4, RGS1, DKK1, APOD, ADM, CHST11, INPP5F, VNN1, IGFBP1, DUSP6
GOTERM_BP_FAT	GO:0031341~regulation of cell killing	4	0.0688348	PTPRC, RASGRP1, IFNG, XCL1
GOTERM_BP_FAT	GO:0032835~glomerulus development	4	0.0688348	PROM1, EGR1, IFNG, ANGPT2
GOTERM_BP_FAT	GO:0043436~oxoacid metabolic process	19	0.0688544	ST6GAL1, ACOXL, ASS1, RBP1, AIMP1, CYP2B6, CYP2C9, HKDC1, NR4A3, MTHFD1L, MTHFS, SLC7A2, UGT1A5, SLC2A1, FABP3, VNN1, ELOVL7, HTR2A, PRODH
GOTERM_BP_FAT	GO:0009891~positive regulation of biosynthetic process	35	0.0695857	FGFR2, ASS1, THRB, ABLIM3, MYBL1, AURKB, ZEB1, ZIC3, FOS, CDKN2A, MYOCD, IFNG, ARNTL2, LBP, CALCRL, NR2F1, EGR1, SATB2, IKZF1, NR4A1, FOXN2, PKIB, FOSB, NR4A3, PLAC8, SOD2, CD38, ADM, CAMK4, ETS2, SIX1, FABP3, HIF3A, ID4, HTR2A
GOTERM_BP_FAT	GO:0051173~positive regulation of nitrogen compound metabolic process	35	0.0704449	FGFR2, ASS1, THRB, ABLIM3, TMEM161A, MYBL1, AURKB, ZEB1, ZIC3, FOS, CDKN2A, MYOCD, IFNG, ARNTL2, CALCRL, NR2F1, ZFP36, EGR1, SATB2, IKZF1, FOXN2, NR4A1, PKIB, FOSB, NR4A3, PLAC8, SOD2, CD38, ADM, CAMK4, ETS2, SIX1, HIF3A, ID4, HTR2A
GOTERM_BP_FAT	GO:0045165~cell fate commitment	8	0.0707978	FGFR2, SATB2, NRP1, DKK1, ETS2, SIX1, DOCK7, DUSP6
GOTERM_BP_FAT	GO:1903507~negative regulation of nucleic acid-templated transcription	25	0.0713532	ZFP36, EGR1, FGFR2, SATB2, THRB, IKZF1, LMCD1, FASLG, FOSB, NR4A3, AURKB, ZEB1, CD38, DKK1, CDKN2A, MYOCD, ETS2, SIX1, IFNG, H3F3B, ID4, BHLHE40, XCL1, S100A1, NR2F1
GOTERM_BP_FAT	GO:0030574~collagen catabolic process	4	0.0714116	MMP10, MMP7, COL25A1, MMP1
GOTERM_BP_FAT	GO:0007167~enzyme linked receptor protein signaling pathway	21	0.0716515	EGR1, FGFR2, FGF18, ZFAND5, NRP1, VAV3, SOCS3, FASLG, ZEB1, RGS14, PRKCB, PLAUR, FOS, FAM83B, DKK1, MYOCD, APOD, CHST11, IGFBP1, ANGPT2, BLNK
GOTERM_BP_FAT	GO:0060157~urinary bladder development	2	0.0717271	RBP4, MYOCD
GOTERM_BP_FAT	GO:0035768~endothelial cell chemotaxis to fibroblast growth factor	2	0.0717271	FGF18, CXCL13
GOTERM_BP_FAT	GO:0060385~axonogenesis involved in innervation	2	0.0717271	NRP1, COL25A1
GOTERM_BP_FAT	GO:0061551~trigeminal ganglion development	2	0.0717271	NRP1, SIX1
GOTERM_BP_FAT	GO:0019835~cytolysis	3	0.0721611	PRF1, GZMA, GZMB
GOTERM_BP_FAT	GO:0050650~chondroitin sulfate proteoglycan biosynthetic process	3	0.0721611	CHSY3, CHST11, VCAN
GOTERM_BP_FAT	GO:0002701~negative regulation of production of molecular mediator of immune response	3	0.0721611	IRAK3, CD96, XCL1
GOTERM_BP_FAT	GO:0044364~disruption of cells of other organism	3	0.0721611	GNLY, IFNG, TREM1
GOTERM_BP_FAT	GO:1900739~regulation of protein insertion into mitochondrial membrane involved in apoptotic signaling pathway	3	0.0721611	GZMB, PMAIP1, SFN
GOTERM_BP_FAT	GO:0035902~response to immobilization stress	3	0.0721611	FOS, SLC8A1, SOD2
GOTERM_BP_FAT	GO:1900740~positive regulation of protein insertion into mitochondrial membrane involved in apoptotic signaling pathway	3	0.0721611	GZMB, PMAIP1, SFN
GOTERM_BP_FAT	GO:0017145~stem cell division	3	0.0721611	FGFR2, CDKN2A, DOCK7
GOTERM_BP_FAT	GO:0031640~killing of cells of other organism	3	0.0721611	GNLY, IFNG, TREM1
GOTERM_MF_FAT	GO:1990405~protein antigen binding	2	0.0723548	KLRC2, KLRD1
GOTERM_MF_FAT	GO:0030291~protein serine/threonine kinase inhibitor activity	3	0.0732805	CDKN2A, PKIB, SFN
GOTERM_BP_FAT	GO:0051253~negative regulation of RNA metabolic process	26	0.0735592	FGFR2, THRB, FASLG, ZEB1, AURKB, CCL4, CDKN2A, MYOCD, IFNG, BHLHE40, S100A1, NR2F1, EGR1, ZFP36, SATB2, IKZF1, LMCD1, NR4A3, FOSB, CD38, DKK1, ETS2, SIX1, ID4, H3F3B, XCL1
GOTERM_BP_FAT	GO:0045670~regulation of osteoclast differentiation	4	0.0740313	FOS, CAMK4, CCR1, IFNG
GOTERM_BP_FAT	GO:0032680~regulation of tumor necrosis factor production	5	0.0741327	ZFP36, IRAK3, RASGRP1, IFNG, LBP
GOTERM_BP_FAT	GO:0045935~positive regulation of nucleobase-containing compound metabolic process	33	0.0749267	FGFR2, THRB, ABLIM3, TMEM161A, MYBL1, AURKB, ZEB1, ZIC3, FOS, CDKN2A, MYOCD, IFNG, ARNTL2, CALCRL, NR2F1, ZFP36, EGR1, SATB2, IKZF1, NR4A1, FOXN2, PKIB, FOSB, NR4A3, PLAC8, CD38, ADM, CAMK4, ETS2, SIX1, HIF3A, ID4, HTR2A
GOTERM_BP_FAT	GO:2001242~regulation of intrinsic apoptotic signaling pathway	6	0.0751527	IL19, TMEM161A, VNN1, PMAIP1, SOD2, PLAUR
GOTERM_BP_FAT	GO:0031960~response to corticosteroid	7	0.075301	ZFP36, FOS, SSTR2, ADM, ASS1, SOCS3, FOSB
GOTERM_BP_FAT	GO:2000108~positive regulation of leukocyte apoptotic process	3	0.0764099	CDKN2A, LGALS14, NR4A3
GOTERM_BP_FAT	GO:0048147~negative regulation of fibroblast proliferation	3	0.0764099	IFNG, PMAIP1, SOD2
GOTERM_BP_FAT	GO:0031099~regeneration	7	0.0767196	ADM, APOD, SOCS3, INPP5F, IGFBP1, NR4A3, ANGPT2
GOTERM_CC_FAT	GO:0070062~extracellular exosome	54	0.0774388	ARSB, THRB, FAM20A, MMP7, FASLG, APOD, RNASE7, DMKN, SLC2A1, ROBO4, VNN1, LBP, CFI, DPP6, FCGR3B, DPP4, F11, GSTT2B, IGFALS, PADI1, PRKCB, PLAUR, CD84, CD38, CAMK4, SERPINB5, CYBRD1, SLC38A1, PPFIA2, RBP4, ASS1, SFN, C1S, RAC2, QSOX1, GPR155, PTPRC, ST6GAL1, S100P, VAV3, CFB, HSPG2, COTL1, ANXA4, SOD2, PROM1, CD55, CORO1A, C1ORF116, C1RL, FABP3, H3F3B, CP, FABP5
GOTERM_BP_FAT	GO:0055082~cellular chemical homeostasis	17	0.0776947	PTPRC, SLC8A1, TRPM8, HKDC1, CCR1, FASLG, TMPRSS3, PRKCB, CD38, CORO1A, CD55, ADM, CXCL13, CYBRD1, CP, XCL1, HTR2A
GOTERM_BP_FAT	GO:0051591~response to cAMP	5	0.0781664	FOS, SLC8A1, THBD, ASS1, FOSB
GOTERM_BP_FAT	GO:0010212~response to ionizing radiation	6	0.0784784	EGR1, PTPRC, THBD, SOCS3, PMAIP1, SOD2
GOTERM_BP_FAT	GO:0050673~epithelial cell proliferation	10	0.0793123	ZFP36, FGFR2, FGF18, NRP1, AIMP1, IFNG, FERMT1, NR4A1, NR4A3, SFN
GOTERM_BP_FAT	GO:0006026~aminoglycan catabolic process	4	0.0793969	ARSB, HPSE, HSPG2, VCAN
GOTERM_BP_FAT	GO:0006809~nitric oxide biosynthetic process	4	0.0793969	ASS1, SLC7A2, IFNG, SOD2
GOTERM_BP_FAT	GO:0090596~sensory organ morphogenesis	8	0.0794817	FGFR2, PROM1, RBP4, NRP1, SIX1, FASLG, NR4A3, ZEB1
GOTERM_BP_FAT	GO:0043281~regulation of cysteine-type endopeptidase activity involved in apoptotic process	7	0.0796448	CDKN2A, TNFAIP8, NR4A1, FASLG, PMAIP1, SFN, PLAUR
GOTERM_BP_FAT	GO:0022411~cellular component disassembly	15	0.079751	DPF3, HSPG2, MMP7, LMCD1, MMP1, PRKCB, IRAK3, MMP10, LAMB3, CDKN2A, DKK1, TREM1, FCGR3B, LMOD3, DPP4
GOTERM_BP_FAT	GO:1903555~regulation of tumor necrosis factor superfamily cytokine production	5	0.0802236	ZFP36, IRAK3, RASGRP1, IFNG, LBP
GOTERM_BP_FAT	GO:0035821~modification of morphology or physiology of other organism	5	0.0802236	RNASE7, GNLY, IFNG, TREM1, CCL4
GOTERM_BP_FAT	GO:0001844~protein insertion into mitochondrial membrane involved in apoptotic signaling pathway	3	0.0807359	GZMB, PMAIP1, SFN
GOTERM_BP_FAT	GO:0050878~regulation of body fluid levels	13	0.0809378	F11, VAV3, STATH, SFN, DOCK8, SLC7A11, PLAUR, PRKCB, THBD, RAC2, HPSE, H3F3B, PAPSS2
GOTERM_BP_FAT	GO:0043523~regulation of neuron apoptotic process	7	0.0810834	CORO1A, NRP1, SIX1, FASLG, NR4A3, PMAIP1, SOD2
GOTERM_BP_FAT	GO:0090257~regulation of muscle system process	7	0.0810834	SLC8A1, SSTR2, MYOCD, KCNB2, LMCD1, CALCRL, NR4A3
GOTERM_BP_FAT	GO:0009892~negative regulation of metabolic process	47	0.0814065	FGFR2, THRB, LEPR, CCR1, FASLG, AURKB, SFN, ZEB1, CCL4, IRAK3, TSKS, CDKN2A, MYOCD, APOD, IFNG, INPP5F, BHLHE40, S100A1, NR2F1, ZFP36, EGR1, PTPRC, SATB2, IKZF1, GZMA, SOCS3, LMCD1, NR4A1, PKIB, FOSB, NR4A3, RGS14, PLAUR, FRY, DUSP5, CD38, CD55, DKK1, SERPINB5, HELB, ETS2, SIX1, TNFAIP8, H3F3B, ID4, XCL1, DUSP6
GOTERM_BP_FAT	GO:0008037~cell recognition	6	0.0818821	PRF1, CORO1A, NRP1, VCAN, DOCK8, TRDC
GOTERM_BP_FAT	GO:0021872~forebrain generation of neurons	4	0.0821417	FGFR2, SATB2, NRP1, PHLDA1
GOTERM_CC_FAT	GO:1903561~extracellular vesicle	54	0.083119	ARSB, THRB, FAM20A, MMP7, FASLG, APOD, RNASE7, DMKN, SLC2A1, ROBO4, VNN1, LBP, CFI, DPP6, FCGR3B, DPP4, F11, GSTT2B, IGFALS, PADI1, PRKCB, PLAUR, CD84, CD38, CAMK4, SERPINB5, CYBRD1, SLC38A1, PPFIA2, RBP4, ASS1, SFN, C1S, RAC2, QSOX1, GPR155, PTPRC, ST6GAL1, S100P, VAV3, CFB, HSPG2, COTL1, ANXA4, SOD2, PROM1, CD55, CORO1A, C1ORF116, C1RL, FABP3, H3F3B, CP, FABP5
GOTERM_BP_FAT	GO:0045934~negative regulation of nucleobase-containing compound metabolic process	28	0.0833642	FGFR2, THRB, FASLG, ZEB1, AURKB, CCL4, CDKN2A, MYOCD, IFNG, BHLHE40, S100A1, NR2F1, EGR1, ZFP36, SATB2, IKZF1, GZMA, LMCD1, FOSB, NR4A3, CD38, DKK1, HELB, ETS2, SIX1, ID4, H3F3B, XCL1
GOTERM_CC_FAT	GO:0043230~extracellular organelle	54	0.0835359	ARSB, THRB, FAM20A, MMP7, FASLG, APOD, RNASE7, DMKN, SLC2A1, ROBO4, VNN1, LBP, CFI, DPP6, FCGR3B, DPP4, F11, GSTT2B, IGFALS, PADI1, PRKCB, PLAUR, CD84, CD38, CAMK4, SERPINB5, CYBRD1, SLC38A1, PPFIA2, RBP4, ASS1, SFN, C1S, RAC2, QSOX1, GPR155, PTPRC, ST6GAL1, S100P, VAV3, CFB, HSPG2, COTL1, ANXA4, SOD2, PROM1, CD55, CORO1A, C1ORF116, C1RL, FABP3, H3F3B, CP, FABP5
GOTERM_BP_FAT	GO:0001894~tissue homeostasis	7	0.0840422	PROM1, CD38, RBP4, CORO1A, NPHP4, RAC2, IL20RB
GOTERM_BP_FAT	GO:0014706~striated muscle tissue development	10	0.0840572	FGFR2, EGR1, RBP4, FOS, SLC8A1, DKK1, MYOCD, SIX1, FOXN2, NR4A1
GOTERM_BP_FAT	GO:0002702~positive regulation of production of molecular mediator of immune response	4	0.084927	RBP4, IFNG, NR4A3, XCL1
GOTERM_BP_FAT	GO:0036473~cell death in response to oxidative stress	4	0.084927	VNN1, NR4A3, PRODH, SOD2
GOTERM_BP_FAT	GO:1903035~negative regulation of response to wounding	4	0.084927	F11, THBD, INPP5F, PLAUR
GOTERM_BP_FAT	GO:0015942~formate metabolic process	2	0.0854454	MTHFS, MTHFD1L
GOTERM_BP_FAT	GO:1903224~regulation of endodermal cell differentiation	2	0.0854454	DKK1, DUSP6
GOTERM_BP_FAT	GO:0061550~cranial ganglion development	2	0.0854454	NRP1, SIX1
GOTERM_BP_FAT	GO:0043435~response to corticotropin-releasing hormone	2	0.0854454	NR4A1, NR4A3
GOTERM_BP_FAT	GO:0071376~cellular response to corticotropin-releasing hormone stimulus	2	0.0854454	NR4A1, NR4A3
GOTERM_BP_FAT	GO:0010604~positive regulation of macromolecule metabolic process	52	0.0860155	FGF18, NRP1, THRB, FAM20A, TMEM161A, FASLG, AURKB, ZEB1, PMAIP1, ZIC3, FOS, CDKN2A, MYOCD, IFNG, LBP, TWISTNB, NR2F1, ZFP36, EGR1, SATB2, SOCS3, PIM1, FOXN2, PKIB, FOSB, PLAUR, CD38, CAMK4, SIX1, FGFR2, NKD2, CCR1, ABLIM3, MYBL1, CCL4, RASGRP1, INPP5F, ARNTL2, PTPRC, IKZF1, NR4A1, DOCK7, NR4A3, PLAC8, DUSP5, ETS2, HIF3A, ID4, H3F3B, XCL1, DUSP6, HTR2A
GOTERM_MF_FAT	GO:0019238~cyclohydrolase activity	2	0.0861876	MTHFD2, MTHFD1L
GOTERM_BP_FAT	GO:0071706~tumor necrosis factor superfamily cytokine production	5	0.0865551	ZFP36, IRAK3, RASGRP1, IFNG, LBP
GOTERM_BP_FAT	GO:0044057~regulation of system process	13	0.0870693	SLC8A1, THRB, KCNB2, LMCD1, NR4A3, CD38, SSTR2, MYOCD, ADM, IFNG, CALCRL, S100A1, HTR2A
GOTERM_BP_FAT	GO:0014896~muscle hypertrophy	4	0.0877521	MYOCD, LMCD1, INPP5F, NR4A3
GOTERM_BP_FAT	GO:0065009~regulation of molecular function	52	0.0884689	FGF18, NRP1, FAM20A, LEPR, FASLG, AURKB, PMAIP1, FOS, TSKS, CDKN2A, MYOCD, IFNG, DEPDC1B, PPP1R14C, S100A1, CSF2RA, ARHGAP9, ZFP36, GZMA, SOCS3, PIM1, PKIB, ARHGAP29, PLAUR, FRY, PRKCB, SERPINB5, TNFAIP8, C15ORF62, FGFR2, SFN, CCL4, IRAK3, RAC2, RASGRP1, BHLHE40, PTPRC, IL2RB, VAV3, NR4A1, DOCK7, DOCK8, ANXA4, RGS14, SOD2, DUSP5, DKK1, RGS1, CXCL13, XCL1, DUSP6, HTR2A
GOTERM_BP_FAT	GO:0051282~regulation of sequestering of calcium ion	5	0.0887182	PTPRC, SLC8A1, CORO1A, XCL1, HTR2A
GOTERM_BP_FAT	GO:0002823~negative regulation of adaptive immune response based on somatic recombination of immune receptors built from immunoglobulin superfamily domains	3	0.0896066	PTPRC, IL20RB, XCL1
GOTERM_BP_FAT	GO:0051204~protein insertion into mitochondrial membrane	3	0.0896066	GZMB, PMAIP1, SFN
GOTERM_BP_FAT	GO:0030449~regulation of complement activation	3	0.0896066	CD55, CFB, CFI
GOTERM_BP_FAT	GO:0002639~positive regulation of immunoglobulin production	3	0.0896066	RBP4, IFNG, XCL1
GOTERM_BP_FAT	GO:0010647~positive regulation of cell communication	31	0.0901278	FGFR2, FGF18, RBP4, NRP1, CCR1, IL19, FASLG, SFN, PMAIP1, CCL4, CDKN2A, MYOCD, HPSE, RASGRP1, IFNG, LBP, DEPDC1B, BLNK, PTPRC, VAV3, SOCS3, LMCD1, GZMB, RGS14, PRKCB, PLAUR, DUSP5, CD38, XCL1, DUSP6, HTR2A
GOTERM_BP_FAT	GO:0046209~nitric oxide metabolic process	4	0.0906166	ASS1, SLC7A2, IFNG, SOD2
GOTERM_BP_FAT	GO:0030500~regulation of bone mineralization	4	0.0906166	SLC8A1, CCR1, STATH, SRGN
GOTERM_BP_FAT	GO:0044243~multicellular organism catabolic process	4	0.0906166	MMP10, MMP7, COL25A1, MMP1
GOTERM_CC_FAT	GO:0071438~invadopodium membrane	2	0.0906979	DPP4, PLAUR
GOTERM_BP_FAT	GO:0042471~ear morphogenesis	5	0.0909072	FGFR2, NRP1, SIX1, NR4A3, ZEB1
GOTERM_BP_FAT	GO:0016202~regulation of striated muscle tissue development	5	0.0909072	FGFR2, RBP4, DKK1, MYOCD, SIX1
GOTERM_MF_FAT	GO:0070888~E-box binding	3	0.0909682	BHLHE40, ARNTL2, ZEB1
GOTERM_BP_FAT	GO:2001234~negative regulation of apoptotic signaling pathway	7	0.0917457	NRP1, IL19, TMEM161A, VNN1, FASLG, SOD2, PLAUR
GOTERM_BP_FAT	GO:0060322~head development	17	0.0930915	FGFR2, ZFAND5, SLC8A1, SATB2, NRP1, TRNP1, BCL2A1, DOCK7, NR4A3, SLC7A11, SSTR2, DKK1, APOD, ID4, H3F3B, S100A1, PHLDA1
GOTERM_BP_FAT	GO:0051208~sequestering of calcium ion	5	0.093122	PTPRC, SLC8A1, CORO1A, XCL1, HTR2A
GOTERM_BP_FAT	GO:0002761~regulation of myeloid leukocyte differentiation	5	0.093122	FOS, CAMK4, RBP1, CCR1, IFNG
GOTERM_BP_FAT	GO:0070227~lymphocyte apoptotic process	4	0.0935197	LGALS14, FASLG, DOCK8, AURKB
GOTERM_BP_FAT	GO:1902883~negative regulation of response to oxidative stress	3	0.0941453	VNN1, NR4A3, SOD2
GOTERM_BP_FAT	GO:1903202~negative regulation of oxidative stress-induced cell death	3	0.0941453	VNN1, NR4A3, SOD2
GOTERM_BP_FAT	GO:1900408~negative regulation of cellular response to oxidative stress	3	0.0941453	VNN1, NR4A3, SOD2
GOTERM_BP_FAT	GO:0019220~regulation of phosphate metabolic process	32	0.0946752	FGFR2, FGF18, NRP1, FAM20A, CCR1, SFN, CCL4, IRAK3, CDKN2A, TSKS, RAC2, MYOCD, RASGRP1, IFNG, INPP5F, CALCRL, PPP1R14C, PTPRC, VAV3, SOCS3, PIM1, PKIB, DOCK7, RGS14, PLAUR, DUSP5, DKK1, ADM, FABP3, XCL1, DUSP6, HTR2A
GOTERM_CC_FAT	GO:0005764~lysosome	14	0.095178	ARSB, PRF1, ASS1, HPSE, RASGRP1, HSPG2, FASLG, VCAN, CP, CALCRL, NR4A3, DPP4, SRGN, CTSW
GOTERM_CC_FAT	GO:0000323~lytic vacuole	14	0.095178	ARSB, PRF1, ASS1, HPSE, RASGRP1, HSPG2, FASLG, VCAN, CP, CALCRL, NR4A3, DPP4, SRGN, CTSW
GOTERM_BP_FAT	GO:0051174~regulation of phosphorus metabolic process	32	0.0952332	FGFR2, FGF18, NRP1, FAM20A, CCR1, SFN, CCL4, IRAK3, CDKN2A, TSKS, RAC2, MYOCD, RASGRP1, IFNG, INPP5F, CALCRL, PPP1R14C, PTPRC, VAV3, SOCS3, PIM1, PKIB, DOCK7, RGS14, PLAUR, DUSP5, DKK1, ADM, FABP3, XCL1, DUSP6, HTR2A
GOTERM_BP_FAT	GO:1903749~positive regulation of establishment of protein localization to mitochondrion	5	0.0953623	RAC2, ABLIM3, GZMB, PMAIP1, SFN
GOTERM_BP_FAT	GO:0048634~regulation of muscle organ development	5	0.0953623	FGFR2, RBP4, DKK1, MYOCD, SIX1
GOTERM_MF_FAT	GO:0046943~carboxylic acid transmembrane transporter activity	5	0.0954023	SLC7A2, SLC1A6, ABCC3, SLC38A1, SLC7A11
GOTERM_MF_FAT	GO:0008238~exopeptidase activity	5	0.0954023	F11, METAP1D, PHEX, DPP6, DPP4
GOTERM_BP_FAT	GO:0045597~positive regulation of cell differentiation	19	0.0957938	ZFP36, ARSB, FGF18, NRP1, SOCS3, CCR1, ZEB1, SFN, RGS14, PROM1, FOS, DKK1, MYOCD, ADM, RASGRP1, IFNG, VNN1, ID4, HTR2A
GOTERM_BP_FAT	GO:0043407~negative regulation of MAP kinase activity	4	0.0964609	DUSP5, IRAK3, RGS14, DUSP6
GOTERM_BP_FAT	GO:0032642~regulation of chemokine production	4	0.0964609	EGR1, APOD, IFNG, LBP
GOTERM_BP_FAT	GO:0051402~neuron apoptotic process	7	0.0966343	CORO1A, NRP1, SIX1, FASLG, NR4A3, PMAIP1, SOD2
GOTERM_BP_FAT	GO:0002366~leukocyte activation involved in immune response	7	0.0966343	CD84, CORO1A, RAC2, RASGRP1, IFNG, NR4A3, LBP
GOTERM_BP_FAT	GO:1901861~regulation of muscle tissue development	5	0.0976279	FGFR2, RBP4, DKK1, MYOCD, SIX1
GOTERM_MF_FAT	GO:0043178~alcohol binding	4	0.0984013	RBP4, APOD, RBP1, OSBPL10
GOTERM_BP_FAT	GO:0032689~negative regulation of interferon-gamma production	3	0.0987488	CD96, IL20RB, XCL1
GOTERM_BP_FAT	GO:0045843~negative regulation of striated muscle tissue development	3	0.0987488	RBP4, DKK1, MYOCD
GOTERM_BP_FAT	GO:0010464~regulation of mesenchymal cell proliferation	3	0.0987488	FGFR2, SIX1, ZEB1
GOTERM_BP_FAT	GO:0042558~pteridine-containing compound metabolic process	3	0.0987488	MTHFD2, MTHFS, MTHFD1L
GOTERM_BP_FAT	GO:2000257~regulation of protein activation cascade	3	0.0987488	CD55, CFB, CFI
GOTERM_BP_FAT	GO:0042518~negative regulation of tyrosine phosphorylation of Stat3 protein	2	0.0989618	SOCS3, INPP5F
GOTERM_BP_FAT	GO:0035766~cell chemotaxis to fibroblast growth factor	2	0.0989618	FGF18, CXCL13
GOTERM_BP_FAT	GO:2000544~regulation of endothelial cell chemotaxis to fibroblast growth factor	2	0.0989618	FGF18, CXCL13
GOTERM_BP_FAT	GO:0071073~positive regulation of phospholipid biosynthetic process	2	0.0989618	FABP3, HTR2A
GOTERM_BP_FAT	GO:2000503~positive regulation of natural killer cell chemotaxis	2	0.0989618	XCL1, CCL4
GOTERM_BP_FAT	GO:0048752~semicircular canal morphogenesis	2	0.0989618	NR4A3, ZEB1
GOTERM_BP_FAT	GO:1904847~regulation of cell chemotaxis to fibroblast growth factor	2	0.0989618	FGF18, CXCL13
GOTERM_BP_FAT	GO:0007517~muscle organ development	10	0.0991144	FGFR2, EGR1, RBP4, FOS, DKK1, ASS1, MYOCD, SIX1, FOXN2, NR4A1
GOTERM_BP_FAT	GO:0042310~vasoconstriction	4	0.0994394	CD38, SLC8A1, ADM, HTR2A
GOTERM_CC_FAT	GO:0001772~immunological synapse	3	0.0994729	CORO1A, GZMA, GZMB
GOTERM_BP_FAT	GO:0009887~organ morphogenesis	21	0.0995669	FGFR2, RBP4, ZFAND5, FGF18, SATB2, NRP1, THRB, FAM20A, FASLG, ZEB1, NR4A3, ZIC3, MTHFD1L, PROM1, DKK1, ADM, SERPINB5, SIX1, CHST11, IFNG, ID4
GOTERM_MF_FAT	GO:0019957~C-C chemokine binding	2	0.0998151	ZFP36, CCR1
GOTERM_BP_FAT	GO:0002263~cell activation involved in immune response	7	0.0998559	CD84, CORO1A, RAC2, RASGRP1, IFNG, NR4A3, LBP
GOTERM_BP_FAT	GO:0048659~smooth muscle cell proliferation	5	0.0999185	FGFR2, APOD, IFNG, CALCRL, NR4A3
