# Supplementary material for: Thin endometrium transcriptome analysis reveals a potential mechanism of implantation failure
Source: Reprod Med Biol. 2017 Apr 9;16(2):206–27. doi: 10.1002/rmb2.12030 (PMC5661823; doi:10.1002/rmb2.12030)
Supplement: Supplementary file 4 [file RMB2-16-206-s004.xlsx]

## Sheet: Sheet1
Supplemental Table 4. KEGG pathway analysis for the genes upregulated in thin endometrium.
Term	Count	PValue	Genes
Natural killer cell mediated cytotoxicity	10	0.000820522	PRF1, VAV3, RAC2, IFNG, FASLG, GZMB, FCGR3B, KLRD1, KIR2DL4, PRKCB
Complement and coagulation cascades	7	0.00270751	F11, CD55, THBD, CFB, CFI, C1S, PLAUR
Transcriptional misregulation in cancer	10	0.00722048	PROM1, NFKBIZ, IL2RB, UTY, SIX1, BCL2A1, GRIA3, GZMB, H3F3B, NR4A3
Antigen processing and presentation	6	0.0191274	KLRC2, IFNG, KLRD1, KIR3DL1, KIR2DL4, KIR3DL2
Jak-STAT signaling pathway	8	0.0284613	IL2RB, IL20RB, SOCS3, LEPR, IL19, IFNG, PIM1, CSF2RA
Graft-versus-host disease	4	0.0290381	PRF1, IFNG, FASLG, GZMB
Allograft rejection	4	0.0390019	PRF1, IFNG, FASLG, GZMB
Amphetamine addiction	5	0.0452653	FOS, CAMK4, GRIA3, FOSB, PRKCB
p53 signaling pathway	5	0.0474056	CDKN2A, SERPINB5, RRM2, PMAIP1, SFN
Osteoclast differentiation	7	0.0509862	FOS, CAMK4, SOCS3, IFNG, FOSB, FCGR3B, BLNK
Type I diabetes mellitus	4	0.0535764	PRF1, IFNG, FASLG, GZMB
One carbon pool by folate	3	0.0618154	MTHFD2, MTHFS, MTHFD1L
MAPK signaling pathway	10	0.0762302	FGFR2, DUSP5, FGF18, FOS, RAC2, RASGRP1, NR4A1, FASLG, PRKCB, DUSP6
Salmonella infection	5	0.0890358	FOS, CXCL2, IFNG, LBP, CCL4
Fc gamma R-mediated phagocytosis	5	0.0920817	PTPRC, MYO10, VAV3, RAC2, PRKCB
Staphylococcus aureus infection	4	0.0973526	CFB, CFI, C1S, FCGR3B
Cytokine-cytokine receptor interaction	9	0.0975997	IL2RB, IL20RB, CXCL13, CCR1, LEPR, IFNG, FASLG, CCL4, CSF2RA
