# Supplementary material for: Thin endometrium transcriptome analysis reveals a potential mechanism of implantation failure
Source: Reprod Med Biol. 2017 Apr 9;16(2):206–27. doi: 10.1002/rmb2.12030 (PMC5661823; doi:10.1002/rmb2.12030)
Supplement: Supplementary file 5 [file RMB2-16-206-s005.xlsx]

## Sheet: Sheet1
Supplemental Table 5. Gene ontology analysis for the genes downregulated in the thin endometrium.
Category	Term	Count	PValue	Genes
GOTERM_BP_FAT	GO:0044282~small molecule catabolic process	21	2.79851e-07	NUDT16, ALDH6A1, ECI2, KYNU, SORD, BCKDHB, CYP26A1, ALDH3B2, HGD, CBR3, ACADL, CPT1A, OXCT1, FUT3, QPRT, GAD1, GPT2, PCCA, CROT, DCXR, XYLB
GOTERM_BP_FAT	GO:0044712~single-organism catabolic process	33	1.43633e-06	XDH, KYNU, SORD, OXCT1, PDE1A, FUT3, IDH1, ENTPD3, PLCB1, GAD1, GPT2, NUDT16, ECI2, ALDH6A1, HERPUD1, PLD6, BCKDHB, HGD, ALDH3B2, CYP26A1, COL25A1, CBR3, COL5A3, ACADL, CPT1A, PLA2G4A, COL1A2, ACE2, QPRT, PCCA, DCXR, CROT, XYLB
GOTERM_BP_FAT	GO:0016054~organic acid catabolic process	16	1.58456e-06	ALDH6A1, ECI2, KYNU, SORD, BCKDHB, CYP26A1, HGD, ACADL, CPT1A, QPRT, GAD1, GPT2, PCCA, CROT, DCXR, XYLB
GOTERM_BP_FAT	GO:0046395~carboxylic acid catabolic process	14	8.6943e-06	ALDH6A1, ECI2, SORD, HGD, CYP26A1, ACADL, CPT1A, QPRT, GAD1, GPT2, PCCA, CROT, DCXR, XYLB
GOTERM_BP_FAT	GO:0042886~amide transport	17	1.48206e-05	TRPM4, SLC15A2, TRH, ISL1, GAL, PCLO, CPT1A, KCNS3, NOV, FOLR1, OXCT1, TAP2, SYBU, SYTL4, GNAS, CA2, ABCA12
GOTERM_BP_FAT	GO:0055114~oxidation-reduction process	33	3.77648e-05	XDH, TM7SF2, C15ORF48, PAM, STEAP4, CYP2J2, SORD, OPRK1, PPARG, DUOX1, FMO5, IDH1, NFATC4, SCD5, HHIP, ECI2, ALDH6A1, BCKDHB, HGD, ALDH3B2, CYP26A1, CYB5A, CBR3, ACADL, CPT1A, DHRS7, IYD, ACSM1, SQLE, GNAS, PHF8, CROT, DCXR
GOTERM_BP_FAT	GO:0046903~secretion	36	4.37444e-05	XDH, COPA, PAM, NAAA, OPRK1, PML, POSTN, TPD52, TLR6, TRH, KCNS3, CASP5, NOV, WNK4, OXCT1, SYN2, SYBU, CREB3L1, CHRNA6, GAD1, MAP2K6, ABCA12, TRPM4, ACTN1, GAL, ISL1, NLRP2, PCLO, CPT1A, PLA2G4A, CHGA, STXBP6, SYTL4, GNAS, CA2, CPB2
GOTERM_BP_FAT	GO:0019752~carboxylic acid metabolic process	29	6.35921e-05	PAM, KYNU, CYP2J2, SORD, PPARG, AGMAT, IDH1, UGT8, SCD5, GAD1, GPT2, GGTA1P, ECI2, ALDH6A1, PDK4, BCKDHB, HGD, CYP26A1, CYB5A, ACADL, CPT1A, ACSM3, ACSM1, PLA2G4A, QPRT, PCCA, DCXR, CROT, XYLB
GOTERM_BP_FAT	GO:0043436~oxoacid metabolic process	29	7.06417e-05	PAM, KYNU, CYP2J2, SORD, PPARG, AGMAT, IDH1, UGT8, SCD5, GAD1, GPT2, GGTA1P, ECI2, ALDH6A1, PDK4, BCKDHB, HGD, CYP26A1, CYB5A, ACADL, CPT1A, ACSM3, ACSM1, PLA2G4A, QPRT, PCCA, DCXR, CROT, XYLB
GOTERM_BP_FAT	GO:0015833~peptide transport	15	9.82936e-05	TRPM4, SLC15A2, ISL1, GAL, TRH, PCLO, CPT1A, KCNS3, NOV, OXCT1, TAP2, SYBU, SYTL4, GNAS, CA2
GOTERM_BP_FAT	GO:0055085~transmembrane transport	39	0.000102271	C15ORF48, CALHM1, SLC39A14, SLC38A4, ATP1B1, MFSD3, SLC15A2, OPRK1, KCNIP4, KCNS3, SLC24A4, MCOLN3, ANK3, TAP2, WNK4, SLC25A48, TTYH2, SLC39A8, CHRNA6, SLC43A1, ANO10, ABCA12, TRPM4, TRPM6, ABCC13, CYB5A, GAL, ANKH, ABCG1, CPT1A, GJB2, SLC26A3, ATP6V0E2, ADAMTS8, CLIC5, KCNN3, SLC7A1, CA2, SLC46A2
GOTERM_BP_FAT	GO:0006811~ion transport	42	0.000110172	C15ORF48, CALHM1, SLC39A14, STEAP4, SLC38A4, ATP1B1, MFSD3, SLC15A2, OPRK1, PPARG, PML, TRH, KCNIP4, SEC14L1, KCNS3, SLC24A4, MCOLN3, ANK3, WNK4, TTYH2, SLC39A8, CHRNA6, SLC43A1, MAP2K6, ANO10, TRPM4, RAMP2, TRPM6, CYB5A, GAL, ANKH, CPT1A, SLC26A3, PLA2G4A, ATP6V0E2, ADAMTS8, PKP2, CLIC5, KCNN3, SLC7A1, CA2, CROT
GOTERM_MF_FAT	GO:0048037~cofactor binding	15	0.000121896	XDH, TM7SF2, ALDH6A1, ECI2, KYNU, SORD, DUOX1, CBR3, ACADL, FMO5, SQLE, IDH1, HHIP, GAD1, GPT2
GOTERM_BP_FAT	GO:0032787~monocarboxylic acid metabolic process	22	0.000128763	GGTA1P, PAM, ECI2, KYNU, SORD, CYP2J2, BCKDHB, PPARG, PDK4, CYP26A1, ACADL, CPT1A, ACSM3, PLA2G4A, ACSM1, IDH1, UGT8, SCD5, PCCA, DCXR, CROT, XYLB
GOTERM_BP_FAT	GO:0006082~organic acid metabolic process	30	0.000140244	PAM, KYNU, CYP2J2, SORD, PPARG, AGMAT, FOLR1, IDH1, UGT8, SCD5, GAD1, GPT2, GGTA1P, ECI2, ALDH6A1, PDK4, BCKDHB, HGD, CYP26A1, CYB5A, ACADL, CPT1A, ACSM3, ACSM1, PLA2G4A, QPRT, PCCA, DCXR, CROT, XYLB
GOTERM_BP_FAT	GO:0071705~nitrogen compound transport	26	0.000166065	CALHM1, SLC38A4, SLC15A2, OPRK1, TRH, SEC14L1, KCNS3, NOV, FOLR1, OXCT1, TAP2, SYBU, CHRNA6, SLC43A1, ABCA12, TRPM4, ISL1, GAL, PCLO, CPT1A, CHGA, SLC7A1, SYTL4, ACE2, GNAS, CA2
GOTERM_BP_FAT	GO:0072329~monocarboxylic acid catabolic process	9	0.000186489	ECI2, SORD, CYP26A1, ACADL, PCCA, CROT, CPT1A, DCXR, XYLB
GOTERM_BP_FAT	GO:0048729~tissue morphogenesis	23	0.000202864	FRAS1, COBL, NF2, TNC, PML, NTN4, SIX3, FZD5, ISL1, MAGED1, ACTG2, EYA1, EPHA7, KRAS, PKP2, FOLR1, WNK4, TSC2, TFAP2A, NFATC4, CA2, HHIP, PRKACB
GOTERM_BP_FAT	GO:0051046~regulation of secretion	25	0.000219726	PAM, OPRK1, PML, POSTN, TLR6, TRH, KCNS3, NOV, CASP5, WNK4, OXCT1, SYBU, CHRNA6, MAP2K6, TRPM4, GAL, ISL1, NLRP2, PCLO, CPT1A, CHGA, STXBP6, SYTL4, GNAS, CPB2
GOTERM_BP_FAT	GO:0060429~epithelium development	32	0.000392744	FRAS1, XDH, COBL, TNC, PPARG, PML, CERS3, MAGED1, KRAS, MCOLN3, FOLR1, WNK4, UPK1B, NFATC4, HHIP, PRKACB, ABCA12, SMAD9, NF2, NTN4, SIX3, FZD5, GAL, CPT1A, EYA1, EPHA7, CLIC5, TSC2, TFAP2A, GNAS, CA2, LRP4
GOTERM_BP_FAT	GO:0042476~odontogenesis	9	0.000417004	ASPN, PAM, NF2, SLC24A4, TNC, COL1A2, TFAP2A, CA2, LRP4
GOTERM_BP_FAT	GO:1903530~regulation of secretion by cell	23	0.000435538	TRPM4, PAM, OPRK1, PML, POSTN, TRH, TLR6, ISL1, GAL, PCLO, NLRP2, CPT1A, KCNS3, CASP5, NOV, CHGA, STXBP6, OXCT1, SYBU, SYTL4, GNAS, CHRNA6, CPB2
GOTERM_MF_FAT	GO:0050662~coenzyme binding	11	0.000803714	TM7SF2, XDH, ECI2, FMO5, ALDH6A1, SORD, SQLE, DUOX1, IDH1, CBR3, ACADL
GOTERM_BP_FAT	GO:0048878~chemical homeostasis	31	0.000871656	STEAP4, SLC39A14, ATP1B1, PPARG, PML, CKB, PDE6A, SLC24A4, ANK3, TAP2, OXCT1, WNK4, SLC39A8, PRKACB, ABCA12, TRPM4, HERPUD1, PDK4, TRIM24, GJB6, ACADL, ABCG1, ACSM3, SLC26A3, ACSM1, PLA2G4A, ATP6V0E2, PKP2, GNAS, CA2, CPB2
GOTERM_BP_FAT	GO:0009719~response to endogenous stimulus	42	0.000880391	ASPN, PAM, KYNU, SORD, OPRK1, TNC, PPARG, DUOX1, PML, POSTN, GNG11, TRH, GREM2, PEA15, KRAS, FOLR1, GSN, OXCT1, IDH1, CHRNA6, PRKACB, RAMP2, SMAD9, STMN2, PDK4, TRIM24, GAL, ISL1, ABCG1, GJB2, SLC26A3, PLA2G4A, ATP6V0E2, HMGCS2, TSC2, COL1A2, GNAS, CA2, BMPR1B, HDAC9, CROT, LRP4
GOTERM_CC_FAT	GO:0030027~lamellipodium	11	0.000898637	ACTG2, SLC39A14, NF2, SORBS2, GSN, PLEKHH2, STMN2, NEDD9, IQGAP2, ITSN1, CTNNA2
GOTERM_BP_FAT	GO:0032940~secretion by cell	29	0.00113097	PAM, NAAA, OPRK1, PML, POSTN, TLR6, TRH, KCNS3, CASP5, NOV, OXCT1, SYN2, SYBU, CREB3L1, CHRNA6, GAD1, ABCA12, TRPM4, ACTN1, ISL1, GAL, PCLO, NLRP2, CPT1A, CHGA, STXBP6, SYTL4, GNAS, CPB2
GOTERM_BP_FAT	GO:0009887~organ morphogenesis	29	0.0012105	FRAS1, ASPN, PAM, TNC, PML, MAGED1, ACTG2, KRAS, SLC24A4, FOLR1, WNK4, HHIP, NF2, SIX3, NTN4, GJB6, FZD5, ISL1, CTNNA2, EYA1, PKP2, CLIC5, COL1A2, TFAP2A, GNAS, CA2, BMPR1B, CPB2, LRP4
GOTERM_BP_FAT	GO:0070167~regulation of biomineral tissue development	7	0.00136307	ASPN, TRPM4, PLA2G4A, TFAP2A, BMPR1B, TMEM119, ANKH
GOTERM_BP_FAT	GO:0050708~regulation of protein secretion	16	0.00146203	TRPM4, PAM, PML, POSTN, TLR6, ISL1, TRH, NLRP2, CPT1A, KCNS3, NOV, CASP5, OXCT1, SYBU, SYTL4, GNAS
GOTERM_CC_FAT	GO:0005578~proteinaceous extracellular matrix	16	0.00147049	FRAS1, ASPN, HAPLN1, TNC, OLFML2B, NTN4, POSTN, COL5A3, NOV, OGN, BGN, ADAMTS8, KAZALD1, CCBE1, COL1A2, TFPI2
GOTERM_BP_FAT	GO:0007399~nervous system development	52	0.00156293	ATL1, PPARG, POSTN, CKB, CASP5, CCDC141, OGN, PRMT1, MCOLN3, ANK3, GSN, PRKACB, HHIP, CDK5RAP2, PLCB1, ATOH7, TNIK, STMN2, SIX3, COL25A1, GAL, PCLO, CTNNA2, EYA1, CLIC5, TFAP2A, PAM, COBL, FRYL, TNC, KRAS, FOLR1, OXCT1, NFATC4, NDRG2, UGT8, DCLK1, HAPLN1, SMAD9, NF2, NTN4, FZD5, ISL1, EPHA7, HMGCS2, TSC2, MAP2, MPPED2, HDAC9, BMPR1B, PHF8, LRP4
GOTERM_BP_FAT	GO:0098660~inorganic ion transmembrane transport	23	0.00168333	CALHM1, C15ORF48, TRPM4, SLC39A14, ATP1B1, TRPM6, OPRK1, CYB5A, GAL, ANKH, KCNIP4, KCNS3, SLC26A3, ATP6V0E2, ADAMTS8, SLC24A4, MCOLN3, ANK3, CLIC5, KCNN3, TTYH2, SLC39A8, ANO10
GOTERM_BP_FAT	GO:0030072~peptide hormone secretion	12	0.00184232	KCNS3, TRPM4, NOV, OXCT1, SYBU, SYTL4, GNAS, ISL1, TRH, GAL, PCLO, CPT1A
GOTERM_BP_FAT	GO:0050796~regulation of insulin secretion	10	0.00189856	KCNS3, TRPM4, NOV, OXCT1, SYBU, SYTL4, GNAS, ISL1, TRH, CPT1A
GOTERM_BP_FAT	GO:0090087~regulation of peptide transport	11	0.00215981	KCNS3, TRPM4, NOV, OXCT1, SYBU, SYTL4, GNAS, CA2, ISL1, TRH, CPT1A
GOTERM_BP_FAT	GO:0051167~xylulose 5-phosphate metabolic process	3	0.00223111	SORD, DCXR, XYLB
GOTERM_BP_FAT	GO:0019640~glucuronate catabolic process to xylulose 5-phosphate	3	0.00223111	SORD, DCXR, XYLB
GOTERM_BP_FAT	GO:1901159~xylulose 5-phosphate biosynthetic process	3	0.00223111	SORD, DCXR, XYLB
GOTERM_BP_FAT	GO:0006064~glucuronate catabolic process	3	0.00223111	SORD, DCXR, XYLB
GOTERM_BP_FAT	GO:0006812~cation transport	28	0.00232018	CALHM1, C15ORF48, SLC38A4, SLC39A14, STEAP4, ATP1B1, MFSD3, SLC15A2, OPRK1, PML, SEC14L1, KCNIP4, KCNS3, MCOLN3, SLC24A4, ANK3, WNK4, SLC39A8, CHRNA6, ANO10, TRPM4, RAMP2, TRPM6, CYB5A, GAL, ATP6V0E2, PKP2, KCNN3
GOTERM_BP_FAT	GO:0002790~peptide secretion	12	0.00243189	KCNS3, TRPM4, NOV, OXCT1, SYBU, SYTL4, GNAS, ISL1, TRH, GAL, PCLO, CPT1A
GOTERM_BP_FAT	GO:0002009~morphogenesis of an epithelium	18	0.00244107	FRAS1, COBL, TNC, PML, NTN4, FZD5, MAGED1, EPHA7, EYA1, KRAS, FOLR1, WNK4, TSC2, TFAP2A, NFATC4, CA2, PRKACB, HHIP
GOTERM_BP_FAT	GO:0006820~anion transport	17	0.00244817	SLC38A4, PPARG, TRH, ANKH, CPT1A, SLC26A3, PLA2G4A, ADAMTS8, CLIC5, TTYH2, SLC7A1, WNK4, CA2, SLC43A1, MAP2K6, CROT, ANO10
GOTERM_BP_FAT	GO:0060562~epithelial tube morphogenesis	13	0.00273116	COBL, TNC, PML, MAGED1, EYA1, EPHA7, KRAS, FOLR1, WNK4, TSC2, NFATC4, PRKACB, HHIP
GOTERM_BP_FAT	GO:0023061~signal release	16	0.00276654	TRPM4, NAAA, OPRK1, ISL1, GAL, TRH, PCLO, CPT1A, KCNS3, NOV, OXCT1, SYN2, SYBU, SYTL4, GNAS, GAD1
GOTERM_BP_FAT	GO:0046883~regulation of hormone secretion	12	0.00288248	KCNS3, TRPM4, NOV, OPRK1, OXCT1, SYBU, SYTL4, GNAS, ISL1, TRH, GAL, CPT1A
GOTERM_BP_FAT	GO:0008104~protein localization	55	0.00290809	COPA, ATP1B1, SLC15A2, PPARG, VPS37B, POSTN, SELENBP1, TLR6, KCNIP4, AP1S3, NOV, CASP5, ANK3, GSN, WNK4, TTC21A, TRPM4, RAMP2, TNIK, SIX3, GAL, NLRP2, PCLO, EYA1, HEPACAM, STXBP6, CLIC5, GNAS, FRAS1, PAM, PML, RABGAP1L, TRH, KCNS3, TMED3, OXCT1, TAP2, SYBU, UGT8, DCLK1, ABCA12, HERPUD1, NF2, ITGA4, FZD5, ISL1, CPT1A, ABCG1, ATP6V0E2, PKP2, KCNN3, TSC2, SYTL4, SNX30, LRP4
GOTERM_BP_FAT	GO:0051049~regulation of transport	44	0.00293618	CALHM1, PAM, ATP1B1, OLFM4, OPRK1, PPARG, PML, VPS37B, RABGAP1L, POSTN, TLR6, TRH, KCNIP4, KCNS3, CASP5, NOV, PEA15, ANK3, WNK4, OXCT1, SYBU, CHRNA6, MAP2K6, SGIP1, ABCA12, TRPM4, FZD5, GAL, ISL1, NLRP2, PCLO, ABCG1, CPT1A, PLA2G4A, CHGA, STXBP6, PKP2, CLIC5, KCNN3, TSC2, SYTL4, GNAS, CA2, CPB2
GOTERM_BP_FAT	GO:0046879~hormone secretion	13	0.0031118	TRPM4, OPRK1, GAL, TRH, ISL1, PCLO, CPT1A, KCNS3, NOV, OXCT1, SYTL4, SYBU, GNAS
GOTERM_BP_FAT	GO:0009306~protein secretion	17	0.00321388	TRPM4, PML, POSTN, TRH, TLR6, ISL1, GAL, NLRP2, PCLO, CPT1A, KCNS3, NOV, CASP5, OXCT1, SYBU, SYTL4, GNAS
GOTERM_BP_FAT	GO:0001763~morphogenesis of a branching structure	10	0.00322897	MAGED1, EYA1, EPHA7, KRAS, TNC, PML, NTN4, NFATC4, HHIP, FZD5
GOTERM_BP_FAT	GO:0030073~insulin secretion	9	0.00325319	TRPM4, NOV, OXCT1, SYBU, SYTL4, ISL1, TRH, GAL, PCLO
GOTERM_BP_FAT	GO:0015672~monovalent inorganic cation transport	17	0.003457	C15ORF48, TRPM4, SLC38A4, ATP1B1, MFSD3, SLC15A2, OPRK1, CYB5A, GAL, KCNIP4, KCNS3, ATP6V0E2, SLC24A4, PKP2, ANK3, KCNN3, WNK4
GOTERM_BP_FAT	GO:0010817~regulation of hormone levels	17	0.00353413	TRPM4, OPRK1, DUOX1, CYP26A1, TRH, ISL1, GAL, PCLO, CPT1A, IYD, KCNS3, NOV, OXCT1, SYBU, SYTL4, ACE2, GNAS
GOTERM_CC_FAT	GO:0005794~Golgi apparatus	40	0.0037258	COPA, PAM, STEAP4, SLC39A14, ATL1, PPARG, NEDD9, RABGAP1L, POSTN, ST8SIA3, TLR6, SEC14L1, KCNS3, AP1S3, RNF125, OGN, GALNT10, TMED3, ANK3, FOLR1, SYBU, FUT3, CALN1, NDRG2, CDK5RAP2, MUC15, TRPM4, GGTA1P, STMN2, MUC7, FZD5, GAL, NLRP2, ABCG1, PLA2G4A, BGN, CLIC5, TSC2, TFAP2A, GNAS
GOTERM_MF_FAT	GO:1901681~sulfur compound binding	11	0.00393239	NOV, ECI2, OGN, ALDH6A1, ADAMTS8, SERPINA5, COL25A1, POSTN, COL5A3, ACADL, GREM2
GOTERM_BP_FAT	GO:0009914~hormone transport	13	0.00409424	TRPM4, OPRK1, GAL, TRH, ISL1, PCLO, CPT1A, KCNS3, NOV, OXCT1, SYTL4, SYBU, GNAS
GOTERM_BP_FAT	GO:0009953~dorsal/ventral pattern formation	7	0.00420815	SIX3, HHIP, PRKACB, BMPR1B, FZD5, GREM2, LRP4
GOTERM_CC_FAT	GO:0048471~perinuclear region of cytoplasm	22	0.00435661	DYNC1I1, CAPN6, COBL, PAM, OLFM4, TNIK, NF2, STMN2, PPARG, TPD52L1, FZD5, TPD52, CHGA, PLA2G4A, GSN, SORBS2, TSC2, GNAS, CALN1, NDRG2, CDK5RAP2, PRKACB
GOTERM_BP_FAT	GO:0006631~fatty acid metabolic process	14	0.0044624	GGTA1P, ECI2, PAM, CYP2J2, PPARG, PDK4, ACADL, CPT1A, ACSM3, PLA2G4A, ACSM1, SCD5, PCCA, CROT
GOTERM_MF_FAT	GO:0022804~active transmembrane transporter activity	14	0.00448215	SLC26A3, SLC38A4, ATP1B1, ATP6V0E2, SLC24A4, MFSD3, SLC15A2, TAP2, SLC7A1, ABCC13, ANKH, ABCG1, ABCA12, SLC46A2
GOTERM_MF_FAT	GO:0043167~ion binding	88	0.0045642	ASPN, STEAP4, ATP1B1, KYNU, CYP2J2, ATL1, ZFP42, ZNF530, PPARG, DUOX1, POSTN, TPD52, ITSN1, KCNIP4, SLC24A4, GSN, SERPINA5, CCBE1, CALN1, CHRNA6, HHIP, PRKACB, SCD5, PLCB1, GPT2, NUDT16, TRPM6, PLD6, CYP26A1, ACTN1, CYB5A, PCLO, NME7, NEBL, ZNF233, EYA1, ADAMTS8, CA8, CAPN12, COL1A2, GNAS, ADAM18, CA2, ADAM12, PCCA, ZNF436, FRAS1, CAPS, XDH, PAM, SORD, YPEL4, PML, ST8SIA3, AGMAT, PDE6A, RNF125, K…
GOTERM_BP_FAT	GO:0030500~regulation of bone mineralization	6	0.00476127	TRPM4, PLA2G4A, TFAP2A, BMPR1B, TMEM119, ANKH
GOTERM_BP_FAT	GO:0030198~extracellular matrix organization	13	0.0051986	RAMP2, HAPLN1, BGN, GSN, KAZALD1, TNC, OLFML2B, COL1A2, CREB3L1, POSTN, ITGA4, COL5A3, CPB2
GOTERM_BP_FAT	GO:0070887~cellular response to chemical stimulus	58	0.00526536	ASPN, CYP2J2, PPARG, DUOX1, POSTN, NOV, ANK3, GSN, CCBE1, CREB3L1, PRKACB, HHIP, PLCB1, MAP2K6, IFNGR1, TRPM4, RAMP2, STMN2, CYP26A1, SERPINB9, SLC26A3, CHGA, BGN, COL1A2, TFAP2A, GNAS, CA2, XDH, OPRK1, TNC, PML, GNG11, TRH, GREM2, KRAS, FOLR1, OXCT1, NFATC4, THPO, HERPUD1, SMAD9, PDK4, ITGA4, TRIM24, GJB6, ISL1, CPT1A, GJB2, PLA2G4A, ACSM1, ATP6V0E2, GPR37, HMGCS2, TSC2, HDAC9, BMPR1B, CPB2, LRP4
GOTERM_BP_FAT	GO:0043062~extracellular structure organization	13	0.00532233	RAMP2, HAPLN1, BGN, GSN, KAZALD1, TNC, OLFML2B, COL1A2, CREB3L1, POSTN, ITGA4, COL5A3, CPB2
GOTERM_MF_FAT	GO:0005539~glycosaminoglycan binding	10	0.00538637	NOV, OGN, HAPLN1, BGN, ADAMTS8, SERPINA5, COL25A1, POSTN, COL5A3, GREM2
GOTERM_BP_FAT	GO:0032874~positive regulation of stress-activated MAPK cascade	8	0.00558888	XDH, PRMT1, TNIK, OPRK1, TPD52L1, TLR6, FZD5, PLCB1
GOTERM_BP_FAT	GO:0090276~regulation of peptide hormone secretion	10	0.00569882	KCNS3, TRPM4, NOV, OXCT1, SYBU, SYTL4, GNAS, ISL1, TRH, CPT1A
GOTERM_BP_FAT	GO:0061138~morphogenesis of a branching epithelium	9	0.0057443	MAGED1, EYA1, KRAS, TNC, PML, NTN4, NFATC4, HHIP, FZD5
GOTERM_BP_FAT	GO:0070304~positive regulation of stress-activated protein kinase signaling cascade	8	0.00580673	XDH, PRMT1, TNIK, OPRK1, TPD52L1, TLR6, FZD5, PLCB1
GOTERM_MF_FAT	GO:0050661~NADP binding	5	0.0063141	TM7SF2, FMO5, DUOX1, IDH1, CBR3
GOTERM_BP_FAT	GO:0034220~ion transmembrane transport	26	0.00657395	CALHM1, C15ORF48, SLC39A14, ATP1B1, OPRK1, KCNIP4, KCNS3, MCOLN3, SLC24A4, ANK3, TTYH2, WNK4, SLC39A8, CHRNA6, ANO10, TRPM4, TRPM6, CYB5A, GAL, ANKH, CPT1A, SLC26A3, ATP6V0E2, ADAMTS8, KCNN3, CLIC5
GOTERM_BP_FAT	GO:0002791~regulation of peptide secretion	10	0.00660935	KCNS3, TRPM4, NOV, OXCT1, SYBU, SYTL4, GNAS, ISL1, TRH, CPT1A
GOTERM_BP_FAT	GO:0009725~response to hormone	25	0.00677892	PAM, SORD, TNC, OPRK1, PPARG, GNG11, TRH, KRAS, OXCT1, IDH1, PRKACB, RAMP2, PDK4, TRIM24, ISL1, GAL, ABCG1, GJB2, PLA2G4A, ATP6V0E2, HMGCS2, TSC2, GNAS, CA2, HDAC9
GOTERM_BP_FAT	GO:0033273~response to vitamin	7	0.00696804	PLA2G4A, KYNU, FOLR1, GSN, TNC, PPARG, POSTN
GOTERM_BP_FAT	GO:0042592~homeostatic process	39	0.00699591	STEAP4, SLC39A14, ATP1B1, OPRK1, PPARG, PML, CKB, NOV, PDE6A, PRMT1, KRAS, SLC24A4, ANK3, TAP2, WNK4, OXCT1, SYBU, SLC39A8, PRKACB, SGIP1, ABCA12, TRPM4, HERPUD1, HMBOX1, PDK4, TRIM24, GJB6, ACADL, ABCG1, ACSM3, SLC26A3, PLA2G4A, ACSM1, ATP6V0E2, PKP2, GNAS, CA2, CPB2, SLC46A2
GOTERM_BP_FAT	GO:0035239~tube morphogenesis	13	0.00712882	COBL, TNC, PML, MAGED1, EYA1, EPHA7, KRAS, FOLR1, WNK4, TSC2, NFATC4, PRKACB, HHIP
GOTERM_BP_FAT	GO:0010033~response to organic substance	61	0.00799249	ASPN, KYNU, PPARG, DUOX1, POSTN, TLR6, GSN, CCBE1, CREB3L1, CHRNA6, PRKACB, HHIP, PLCB1, MAP2K6, IFNGR1, TRPM4, RAMP2, STMN2, GAL, SLC26A3, BGN, SQLE, COL1A2, TFAP2A, GNAS, CA2, CROT, XDH, PAM, SORD, OPRK1, TNC, PML, GNG11, TRH, GREM2, PEA15, KRAS, FOLR1, OXCT1, IDH1, THPO, HERPUD1, SMAD9, PDK4, ITGA4, TRIM24, GJB6, FZD5, ISL1, CPT1A, ABCG1, GJB2, PLA2G4A, ATP6V0E2, HMGCS2, TSC2, HDAC9, BMPR1B, C…
GOTERM_CC_FAT	GO:0031252~cell leading edge	14	0.00836442	COBL, SLC39A14, NF2, STMN2, NEDD9, IQGAP2, ACTN1, ITSN1, CTNNA2, ACTG2, GSN, SORBS2, PLEKHH2, GNAS
GOTERM_BP_FAT	GO:0052547~regulation of peptidase activity	14	0.00836975	XDH, SERPINB9, HERPUD1, EPHA7, CARD16, GSN, SERPINA5, PPARG, PML, CST1, NLRP2, TFPI2, WFDC2, PI15
GOTERM_BP_FAT	GO:0033036~macromolecule localization	59	0.00924722	COPA, ATP1B1, SLC15A2, PPARG, VPS37B, POSTN, SELENBP1, TLR6, KCNIP4, CASP5, NOV, AP1S3, ANK3, GSN, SERPINA5, WNK4, TTC21A, MAP2K6, TRPM4, RAMP2, TNIK, SIX3, GAL, NLRP2, PCLO, EYA1, HEPACAM, STXBP6, CLIC5, GNAS, CROT, FRAS1, PAM, PML, RABGAP1L, TRH, KCNS3, TMED3, TAP2, OXCT1, SYBU, UGT8, DCLK1, ABCA12, HERPUD1, NF2, ITGA4, FZD5, ISL1, CPT1A, ABCG1, PLA2G4A, ATP6V0E2, PKP2, KCNN3, TSC2, SYTL4, SNX3…
GOTERM_BP_FAT	GO:0019585~glucuronate metabolic process	4	0.00946229	SORD, UGT8, DCXR, XYLB
GOTERM_BP_FAT	GO:0046320~regulation of fatty acid oxidation	4	0.00946229	PDK4, PPARG, ACADL, CPT1A
GOTERM_BP_FAT	GO:0006063~uronic acid metabolic process	4	0.00946229	SORD, UGT8, DCXR, XYLB
GOTERM_BP_FAT	GO:0043627~response to estrogen	6	0.00952812	SERPINB9, OPRK1, PPARG, TRIM24, CA2, GAL
GOTERM_BP_FAT	GO:0061564~axon development	15	0.00963296	COBL, ATL1, TNC, NTN4, COL25A1, ISL1, CTNNA2, OGN, EPHA7, KRAS, FOLR1, ANK3, BMPR1B, LRP4, DCLK1
GOTERM_BP_FAT	GO:1901565~organonitrogen compound catabolic process	13	0.00994382	XDH, NUDT16, ALDH6A1, KYNU, BCKDHB, HGD, ACADL, OGN, BGN, PDE1A, ACE2, GAD1, GPT2
GOTERM_MF_FAT	GO:0043169~cation binding	83	0.0101012	ASPN, STEAP4, ATP1B1, CYP2J2, ATL1, ZFP42, ZNF530, PPARG, DUOX1, POSTN, TPD52, ITSN1, KCNIP4, SLC24A4, GSN, SERPINA5, CCBE1, CALN1, CHRNA6, HHIP, PRKACB, SCD5, PLCB1, NUDT16, TRPM6, PLD6, CYP26A1, ACTN1, CYB5A, PCLO, NME7, NEBL, ZNF233, EYA1, ADAMTS8, CA8, CAPN12, COL1A2, GNAS, ADAM18, CA2, ADAM12, PCCA, ZNF436, FRAS1, XDH, CAPS, PAM, SORD, YPEL4, PML, AGMAT, PDE6A, RNF125, KRAS, GALNT10, TCEA3, …
GOTERM_BP_FAT	GO:0048812~neuron projection morphogenesis	17	0.0102322	COBL, ATL1, NTN4, COL25A1, POSTN, ISL1, CTNNA2, OGN, EPHA7, KRAS, ANK3, MAP2, NFATC4, UGT8, BMPR1B, LRP4, DCLK1
GOTERM_BP_FAT	GO:0071295~cellular response to vitamin	4	0.0103975	FOLR1, TNC, PPARG, POSTN
GOTERM_BP_FAT	GO:0048667~cell morphogenesis involved in neuron differentiation	16	0.0105413	COBL, ATL1, NTN4, COL25A1, ISL1, CTNNA2, OGN, EPHA7, KRAS, ANK3, CLIC5, MAP2, NFATC4, BMPR1B, LRP4, DCLK1
GOTERM_BP_FAT	GO:0042692~muscle cell differentiation	13	0.0106241	RAMP2, CSRP2, ISL1, NEBL, CTNNA2, NOV, KRAS, SORBS2, SGCD, NFATC4, PLCB1, HDAC9, ADAM12
GOTERM_BP_FAT	GO:0031175~neuron projection development	23	0.0106864	COBL, TNIK, FRYL, STMN2, ATL1, TNC, NTN4, COL25A1, POSTN, ISL1, CTNNA2, OGN, PRMT1, EPHA7, KRAS, ANK3, FOLR1, MAP2, NFATC4, UGT8, BMPR1B, LRP4, DCLK1
GOTERM_CC_FAT	GO:0044421~extracellular region part	83	0.0107358	ASPN, COPA, STEAP4, ATP1B1, TM7SF3, CYP2J2, NAAA, SLC15A2, VPS37B, IQGAP2, SELENBP1, POSTN, ITSN1, CKB, NOV, OGN, ACTG2, GSN, SERPINA5, CCBE1, GP2, CDK5RAP2, PRKACB, PLCB1, TFPI2, PI15, ALDH6A1, TNIK, OLFML2B, ACTN1, GSTT1, COL25A1, CST1, CYB5A, PKHD1L1, CBR3, GAL, PCLO, NEBL, SERPINB9, CHGA, BGN, ADAMTS8, SCGB1D2, CLIC5, COL1A2, GNAS, CA2, WFDC2, XYLB, FRAS1, XDH, CAPS, PAM, OLFM4, SORD, CES4A, …
GOTERM_BP_FAT	GO:0022008~neurogenesis	35	0.0107756	COBL, FRYL, ATL1, TNC, PPARG, POSTN, OGN, PRMT1, KRAS, MCOLN3, ANK3, GSN, FOLR1, NFATC4, UGT8, HHIP, CDK5RAP2, DCLK1, TNIK, NF2, STMN2, NTN4, SIX3, COL25A1, FZD5, ISL1, CTNNA2, EYA1, EPHA7, CLIC5, MAP2, TFAP2A, BMPR1B, HDAC9, LRP4
GOTERM_BP_FAT	GO:0032611~interleukin-1 beta production	5	0.0109527	CASP5, PML, ISL1, TLR6, NLRP2
GOTERM_BP_FAT	GO:0051050~positive regulation of transport	25	0.0112669	TRPM4, ATP1B1, OPRK1, PPARG, VPS37B, POSTN, FZD5, GAL, ISL1, TRH, NLRP2, ABCG1, CASP5, PLA2G4A, ANK3, PKP2, KCNN3, WNK4, OXCT1, SYTL4, CA2, CPB2, MAP2K6, ABCA12, SGIP1
GOTERM_BP_FAT	GO:0042182~ketone catabolic process	3	0.0115542	KYNU, OXCT1, CBR3
GOTERM_BP_FAT	GO:0010243~response to organonitrogen compound	23	0.0117597	KYNU, OPRK1, PPARG, PDK4, DUOX1, GNG11, TRIM24, GAL, PEA15, SLC26A3, PLA2G4A, ATP6V0E2, HMGCS2, GSN, FOLR1, TSC2, COL1A2, GNAS, CHRNA6, CA2, PRKACB, HDAC9, CROT
GOTERM_MF_FAT	GO:0005227~calcium activated cation channel activity	4	0.0118495	TRPM4, CALHM1, KCNN3, ANO10
GOTERM_BP_FAT	GO:0001655~urogenital system development	12	0.0118685	MAGED1, FRAS1, EYA1, EPHA7, SMAD9, HMGCS2, WNK4, TNC, TFAP2A, EAF2, CA2, LRP4
GOTERM_BP_FAT	GO:0055088~lipid homeostasis	7	0.0121296	ACSM3, ACSM1, PKP2, PPARG, ACADL, ABCG1, ABCA12
GOTERM_BP_FAT	GO:0048468~cell development	44	0.0122384	COBL, OLFM4, ATL1, FRYL, TNC, PPARG, POSTN, CASP5, OGN, PRMT1, KRAS, ANK3, FOLR1, SORBS2, GSN, NFATC4, UGT8, CDK5RAP2, DCLK1, RAMP2, TNIK, NF2, PLD6, STMN2, NTN4, SIX3, ACTN1, COL25A1, ITGA4, FZD5, GAL, ISL1, CTNNA2, NEBL, SLC26A3, EPHA7, EYA1, CLIC5, MAP2, TFAP2A, SGCD, BMPR1B, HDAC9, LRP4
GOTERM_BP_FAT	GO:0030282~bone mineralization	6	0.0125604	ASPN, TRPM4, PLA2G4A, TFAP2A, BMPR1B, TMEM119
GOTERM_BP_FAT	GO:0052548~regulation of endopeptidase activity	13	0.0126642	XDH, SERPINB9, EPHA7, HERPUD1, CARD16, GSN, SERPINA5, PPARG, PML, CST1, NLRP2, TFPI2, WFDC2
GOTERM_BP_FAT	GO:0000904~cell morphogenesis involved in differentiation	21	0.0127171	COBL, OLFM4, TNIK, ATL1, NTN4, ACTN1, COL25A1, POSTN, ITGA4, ISL1, CTNNA2, OGN, EPHA7, KRAS, ANK3, CLIC5, MAP2, NFATC4, BMPR1B, LRP4, DCLK1
GOTERM_BP_FAT	GO:0048699~generation of neurons	33	0.0127234	COBL, FRYL, ATL1, TNC, PPARG, POSTN, OGN, PRMT1, KRAS, MCOLN3, ANK3, FOLR1, NFATC4, UGT8, HHIP, CDK5RAP2, DCLK1, TNIK, NF2, STMN2, NTN4, SIX3, COL25A1, FZD5, ISL1, CTNNA2, EYA1, EPHA7, CLIC5, MAP2, BMPR1B, HDAC9, LRP4
GOTERM_BP_FAT	GO:0006575~cellular modified amino acid metabolic process	8	0.0127957	GGTA1P, PLA2G4A, FOLR1, CLIC5, DUOX1, GSTT1, IDH1, IYD
GOTERM_BP_FAT	GO:0023051~regulation of signaling	63	0.0128587	ASPN, ATP1B1, PPARG, POSTN, TLR6, ITSN1, ARHGAP15, NOV, MAGED1, PRMT1, GSN, CCBE1, CREB3L1, PRKACB, HHIP, PLCB1, MAP2K6, IFNGR1, TRPM4, RAMP2, TNIK, SIX3, CYP26A1, GAL, CHGA, EYA1, BGN, GNAS, CA2, GRB14, XDH, OPRK1, PML, TRH, FAM13A, GREM2, SEC14L1, PDE6A, KCNS3, PEA15, KRAS, FOLR1, OXCT1, SYBU, NFATC4, NDRG2, THPO, HERPUD1, NF2, VWCE, TPD52L1, TRIM24, FZD5, ISL1, CPT1A, EPHA7, GPR37, TSC2, SYTL4…
GOTERM_MF_FAT	GO:0008201~heparin binding	8	0.0129131	NOV, OGN, ADAMTS8, SERPINA5, COL25A1, POSTN, COL5A3, GREM2
GOTERM_BP_FAT	GO:0001676~long-chain fatty acid metabolic process	6	0.0131223	PAM, PLA2G4A, CYP2J2, SCD5, ACADL, CPT1A
GOTERM_BP_FAT	GO:0048511~rhythmic process	12	0.0134494	MAGED1, PAM, PLA2G4A, CHGA, OPRK1, PPARG, PML, SIX3, BMPR1B, ATOH7, MAP2K6, CPT1A
GOTERM_BP_FAT	GO:0010646~regulation of cell communication	62	0.0136854	ASPN, PPARG, POSTN, TLR6, ITSN1, ARHGAP15, NOV, MAGED1, PRMT1, ANK3, GSN, CCBE1, CREB3L1, PRKACB, HHIP, PLCB1, MAP2K6, IFNGR1, TRPM4, RAMP2, TNIK, SIX3, CYP26A1, GAL, CHGA, EYA1, BGN, GNAS, CA2, GRB14, XDH, OPRK1, PML, TRH, FAM13A, GREM2, SEC14L1, PDE6A, KCNS3, PEA15, KRAS, FOLR1, OXCT1, SYBU, NFATC4, NDRG2, THPO, HERPUD1, NF2, VWCE, TPD52L1, TRIM24, FZD5, ISL1, CPT1A, EPHA7, GPR37, TSC2, SYTL4, …
GOTERM_BP_FAT	GO:0060452~positive regulation of cardiac muscle contraction	3	0.0137273	TRPM4, CHGA, ACE2
GOTERM_BP_FAT	GO:0016264~gap junction assembly	3	0.0137273	PKP2, ACE2, GJB2
GOTERM_BP_FAT	GO:0008610~lipid biosynthetic process	18	0.0139585	GGTA1P, TM7SF2, PLD6, PDK4, ALDH3B2, ST8SIA3, CERS4, CERS3, ACADL, ABCG1, ACSM3, PLA2G4A, ACSM1, HMGCS2, SQLE, IDH1, UGT8, SCD5
GOTERM_BP_FAT	GO:0048598~embryonic morphogenesis	17	0.0145446	FRAS1, COBL, NF2, SIX3, GJB6, ITGA4, FZD5, GREM2, APLNR, EYA1, FOLR1, CLIC5, TSC2, TFAP2A, GNAS, PRKACB, LRP4
GOTERM_BP_FAT	GO:1901379~regulation of potassium ion transmembrane transport	5	0.0145882	ATP1B1, ANK3, OPRK1, GAL, KCNIP4
GOTERM_BP_FAT	GO:0032880~regulation of protein localization	25	0.0146946	PAM, PML, RABGAP1L, POSTN, TLR6, TRH, KCNS3, NOV, CASP5, ANK3, GSN, OXCT1, SYBU, DCLK1, ABCA12, TRPM4, NF2, ISL1, FZD5, NLRP2, CPT1A, KCNN3, SYTL4, GNAS, LRP4
GOTERM_MF_FAT	GO:0008324~cation transmembrane transporter activity	18	0.0147173	CALHM1, C15ORF48, TRPM4, SLC39A14, ATP1B1, TRPM6, MFSD3, SLC15A2, CYB5A, KCNIP4, KCNS3, ATP6V0E2, MCOLN3, SLC24A4, KCNN3, SLC39A8, CHRNA6, ANO10
GOTERM_BP_FAT	GO:0008285~negative regulation of cell proliferation	19	0.0148639	XDH, NF2, PPARG, PML, GJB6, TRIM24, FZD5, GAL, NOV, MAGED1, OGN, ADAMTS8, PKP2, TSC2, TFAP2A, EAF2, NDRG2, BMPR1B, CPB2
GOTERM_MF_FAT	GO:0046872~metal ion binding	81	0.0154977	ASPN, STEAP4, ATP1B1, CYP2J2, ATL1, ZFP42, ZNF530, PPARG, DUOX1, POSTN, TPD52, ITSN1, KCNIP4, SLC24A4, GSN, CCBE1, CALN1, HHIP, PRKACB, SCD5, PLCB1, NUDT16, TRPM6, PLD6, CYP26A1, ACTN1, CYB5A, PCLO, NME7, NEBL, ZNF233, EYA1, ADAMTS8, CA8, CAPN12, COL1A2, GNAS, ADAM18, CA2, ADAM12, PCCA, ZNF436, FRAS1, XDH, CAPS, PAM, SORD, YPEL4, PML, AGMAT, PDE6A, RNF125, KRAS, GALNT10, TCEA3, SORBS2, PDE1A, IDH…
GOTERM_MF_FAT	GO:0031406~carboxylic acid binding	8	0.0155113	PAM, FOLR1, SERPINA5, PPARG, CYP26A1, ST8SIA3, GAD1, PCCA
GOTERM_BP_FAT	GO:0019395~fatty acid oxidation	6	0.0155396	ECI2, ACSM1, PPARG, ACADL, CROT, CPT1A
GOTERM_BP_FAT	GO:2000026~regulation of multicellular organismal development	39	0.0157558	ASPN, XDH, COBL, PPARG, PML, MAGED1, OGN, PRMT1, CCBE1, NFATC4, CDK5RAP2, PRKACB, PLCB1, THPO, TRPM4, RAMP2, TNIK, NF2, STMN2, NTN4, SIX3, FZD5, GAL, ISL1, VASH2, ANKH, PLA2G4A, EYA1, EPHA7, TFAP2A, GNAS, EAF2, CA2, BMPR1B, HDAC9, TMEM119, CPB2, LRP4, SLC46A2
GOTERM_BP_FAT	GO:0050702~interleukin-1 beta secretion	4	0.015858	CASP5, PML, TLR6, NLRP2
GOTERM_BP_FAT	GO:0009437~carnitine metabolic process	3	0.0160621	ACADL, CROT, CPT1A
GOTERM_BP_FAT	GO:0007389~pattern specification process	14	0.0162564	COBL, PLD6, SIX3, FZD5, ISL1, GREM2, OFD1, EYA1, FOLR1, NFATC4, PRKACB, HHIP, BMPR1B, LRP4
GOTERM_BP_FAT	GO:0034440~lipid oxidation	6	0.0168528	ECI2, ACSM1, PPARG, ACADL, CROT, CPT1A
GOTERM_BP_FAT	GO:0007417~central nervous system development	24	0.0169752	PAM, HAPLN1, SMAD9, NF2, PPARG, SIX3, ISL1, CTNNA2, CKB, CASP5, CCDC141, EPHA7, KRAS, HMGCS2, GSN, OXCT1, MAP2, TFAP2A, UGT8, NDRG2, CDK5RAP2, PLCB1, PHF8, DCLK1
GOTERM_BP_FAT	GO:0031214~biomineral tissue development	7	0.017163	ASPN, TRPM4, PLA2G4A, TFAP2A, BMPR1B, TMEM119, ANKH
GOTERM_BP_FAT	GO:0007584~response to nutrient	9	0.0171816	PLA2G4A, KYNU, HMGCS2, FOLR1, GSN, OXCT1, TNC, PPARG, POSTN
GOTERM_BP_FAT	GO:0014070~response to organic cyclic compound	25	0.0174251	PAM, KYNU, TNC, OPRK1, PPARG, DUOX1, POSTN, TRH, PEA15, KRAS, GSN, FOLR1, IDH1, CHRNA6, PRKACB, RAMP2, SMAD9, ISL1, CPT1A, GJB2, SLC26A3, PLA2G4A, HMGCS2, GNAS, CA2
GOTERM_BP_FAT	GO:0044236~multicellular organism metabolic process	7	0.0177346	CLIC5, PPARG, COL1A2, ACE2, CREB3L1, COL25A1, COL5A3
GOTERM_BP_FAT	GO:0030182~neuron differentiation	30	0.0180981	COBL, FRYL, ATL1, TNC, POSTN, OGN, PRMT1, KRAS, MCOLN3, FOLR1, ANK3, NFATC4, UGT8, CDK5RAP2, DCLK1, TNIK, STMN2, SIX3, NTN4, COL25A1, FZD5, ISL1, CTNNA2, EYA1, EPHA7, CLIC5, MAP2, BMPR1B, HDAC9, LRP4
GOTERM_BP_FAT	GO:0035295~tube development	17	0.0182374	COBL, SMAD9, TNC, PML, MAGED1, EYA1, EPHA7, KRAS, HMGCS2, FOLR1, WNK4, CCBE1, TSC2, NFATC4, PRKACB, HHIP, ABCA12
GOTERM_MF_FAT	GO:0016614~oxidoreductase activity, acting on CH-OH group of donors	7	0.0189145	XDH, SORD, IDH1, CYB5A, HHIP, CBR3, DCXR
GOTERM_BP_FAT	GO:1901701~cellular response to oxygen-containing compound	24	0.019048	TRPM4, TNC, OPRK1, PPARG, PDK4, GNG11, POSTN, GJB6, CPT1A, SLC26A3, ATP6V0E2, GPR37, HMGCS2, FOLR1, OXCT1, TSC2, COL1A2, GNAS, CA2, PRKACB, PLCB1, HDAC9, CPB2, MAP2K6
GOTERM_BP_FAT	GO:0034694~response to prostaglandin	4	0.0197735	HMGCS2, TNC, PPARG, GNAS
GOTERM_BP_FAT	GO:0030501~positive regulation of bone mineralization	4	0.0197735	PLA2G4A, TFAP2A, BMPR1B, TMEM119
GOTERM_BP_FAT	GO:0055117~regulation of cardiac muscle contraction	5	0.0198564	TRPM4, ATP1B1, CHGA, PKP2, ACE2
GOTERM_BP_FAT	GO:0048732~gland development	14	0.0208108	XDH, PAM, COBL, TNC, PML, SIX3, NTN4, ISL1, PPDPF, KRAS, HMGCS2, EAF2, CPB2, SLC46A2
GOTERM_BP_FAT	GO:1901698~response to nitrogen compound	24	0.0223781	KYNU, OPRK1, PPARG, PDK4, DUOX1, GNG11, TRIM24, GAL, PEA15, SLC26A3, PLA2G4A, ATP6V0E2, HMGCS2, GSN, FOLR1, TSC2, COL1A2, GNAS, CHRNA6, CA2, PRKACB, PLCB1, HDAC9, CROT
GOTERM_BP_FAT	GO:0098655~cation transmembrane transport	19	0.0226948	CALHM1, C15ORF48, TRPM4, SLC39A14, ATP1B1, TRPM6, OPRK1, CYB5A, GAL, KCNIP4, KCNS3, ATP6V0E2, MCOLN3, SLC24A4, ANK3, KCNN3, SLC39A8, CHRNA6, ANO10
GOTERM_BP_FAT	GO:0007631~feeding behavior	6	0.0228362	OPRK1, ACE2, TRH, GAL, CPT1A, SGIP1
GOTERM_BP_FAT	GO:2000116~regulation of cysteine-type endopeptidase activity	9	0.0235188	XDH, SERPINB9, EPHA7, HERPUD1, GSN, PPARG, PML, CST1, NLRP2
GOTERM_BP_FAT	GO:0060048~cardiac muscle contraction	6	0.023669	TRPM4, ATP1B1, CHGA, PKP2, ACE2, MAP2K6
GOTERM_BP_FAT	GO:0045595~regulation of cell differentiation	35	0.0238746	XDH, COBL, OLFM4, PPARG, POSTN, NOV, OGN, PRMT1, KRAS, NFATC4, CDK5RAP2, PLCB1, THPO, TRPM4, RAMP2, TNIK, NF2, STMN2, SIX3, GAL, ISL1, ABCG1, CTNNA2, EYA1, EPHA7, PKP2, TFAP2A, WIF1, GNAS, CA2, BMPR1B, HDAC9, TMEM119, LRP4, SLC46A2
GOTERM_BP_FAT	GO:0045989~positive regulation of striated muscle contraction	3	0.0239842	TRPM4, CHGA, ACE2
GOTERM_BP_FAT	GO:1900745~positive regulation of p38MAPK cascade	3	0.0239842	XDH, PRMT1, OPRK1
GOTERM_BP_FAT	GO:0031667~response to nutrient levels	14	0.0243408	KYNU, SORD, TNC, PPARG, PDK4, POSTN, TRIM24, PLA2G4A, HMGCS2, GSN, FOLR1, CLIC5, OXCT1, SGIP1
GOTERM_MF_FAT	GO:0097367~carbohydrate derivative binding	47	0.0244264	ATP1B1, ATL1, ATL3, POSTN, ST8SIA3, GREM2, CKB, NOV, OGN, ACTG2, KRAS, TAP2, WNK4, SERPINA5, CLK4, PDE1A, SYN2, ENTPD3, PRKACB, MAP2K6, DCLK1, ABCA12, NUDT16, TRPM4, HAPLN1, TRPM6, TNIK, PDK4, ATAD2, COL25A1, ABCC13, COL5A3, NLRP2, ABCG1, NME7, ACSM3, PAPOLA, EPHA7, ACSM1, ADAMTS8, BGN, MAP2, ACE2, GNAS, BMPR1B, PCCA, XYLB
GOTERM_BP_FAT	GO:0001822~kidney development	10	0.024614	MAGED1, FRAS1, EYA1, EPHA7, SMAD9, HMGCS2, WNK4, TFAP2A, CA2, LRP4
GOTERM_BP_FAT	GO:0051240~positive regulation of multicellular organismal process	33	0.0247609	COBL, PPARG, PML, POSTN, TLR6, SEC14L1, CASP5, MAGED1, PRMT1, CCBE1, CREB3L1, NFATC4, PLCB1, SGIP1, THPO, TRPM4, RAMP2, STMN2, FZD5, GAL, ISL1, VASH2, NLRP2, PLA2G4A, CHGA, ACE2, TFAP2A, GNAS, CA2, BMPR1B, TMEM119, HDAC9, CPB2
GOTERM_BP_FAT	GO:0048754~branching morphogenesis of an epithelial tube	7	0.0249031	MAGED1, EYA1, KRAS, TNC, PML, NFATC4, HHIP
GOTERM_BP_FAT	GO:0032612~interleukin-1 production	5	0.0250382	CASP5, PML, ISL1, TLR6, NLRP2
GOTERM_BP_FAT	GO:0042127~regulation of cell proliferation	35	0.0250702	XDH, TNC, PPARG, SETD1A, PML, HLA-DMB, NOV, MAGED1, OGN, KRAS, PDE1A, NDRG2, THPO, NUDT16, TRPM4, NF2, SIX3, VWCE, TRIM24, GJB6, FZD5, GAL, ISL1, VASH2, EYA1, PLA2G4A, ADAMTS8, PKP2, TSC2, ACE2, TFAP2A, EAF2, BMPR1B, TMEM119, CPB2
GOTERM_BP_FAT	GO:0050701~interleukin-1 secretion	4	0.0257486	CASP5, PML, TLR6, NLRP2
GOTERM_BP_FAT	GO:0070169~positive regulation of biomineral tissue development	4	0.0257486	PLA2G4A, TFAP2A, BMPR1B, TMEM119
GOTERM_BP_FAT	GO:0030278~regulation of ossification	8	0.026207	TRPM4, PLA2G4A, TFAP2A, GNAS, BMPR1B, TMEM119, ANKH, LRP4
GOTERM_MF_FAT	GO:0042802~identical protein binding	29	0.0263024	XDH, CALHM1, NUDT16, OLFM4, KYNU, IKZF2, SORD, PLD6, ATL1, PPARG, ATL3, PML, ACTN1, TPD52L1, TPD52, GREM2, CPT1A, ABCG1, OFD1, PRMT1, PLEKHH2, OXCT1, TSC2, COL1A2, TFAP2A, IDH1, QPRT, PLCB1, LRP4
GOTERM_BP_FAT	GO:0015698~inorganic anion transport	7	0.0263869	SLC26A3, ADAMTS8, WNK4, CLIC5, TTYH2, ANKH, ANO10
GOTERM_BP_FAT	GO:0007409~axonogenesis	13	0.0266254	COBL, ATL1, NTN4, COL25A1, ISL1, CTNNA2, OGN, EPHA7, KRAS, ANK3, BMPR1B, LRP4, DCLK1
GOTERM_BP_FAT	GO:0007507~heart development	15	0.0267101	PAM, RAMP2, PPARG, ISL1, NEBL, APLNR, EYA1, PKP2, SORBS2, FOLR1, OXCT1, TSC2, SGCD, NFATC4, HDAC9
GOTERM_BP_FAT	GO:0046942~carboxylic acid transport	10	0.0273478	SLC26A3, SLC38A4, PLA2G4A, SLC7A1, PPARG, TRH, SLC43A1, MAP2K6, CROT, CPT1A
GOTERM_BP_FAT	GO:0031670~cellular response to nutrient	4	0.0273772	FOLR1, TNC, PPARG, POSTN
GOTERM_BP_FAT	GO:0001503~ossification	12	0.0276662	ASPN, TRPM4, PLA2G4A, KAZALD1, TNC, TFAP2A, CREB3L1, GNAS, BMPR1B, TMEM119, ANKH, LRP4
GOTERM_BP_FAT	GO:0030001~metal ion transport	21	0.0277572	CALHM1, TRPM4, SLC39A14, SLC38A4, STEAP4, RAMP2, ATP1B1, TRPM6, OPRK1, PML, GAL, KCNIP4, KCNS3, ATP6V0E2, SLC24A4, MCOLN3, PKP2, ANK3, KCNN3, WNK4, SLC39A8
GOTERM_BP_FAT	GO:0010941~regulation of cell death	34	0.0288678	XDH, OLFM4, PPARG, PML, ITSN1, CASP5, NOV, MAGED1, PEA15, KRAS, GSN, PDE1A, CREB3L1, NFATC4, MAP2K6, RAMP2, HERPUD1, PDK4, ACTN1, TPD52L1, TRIM24, GAL, ISL1, NLRP2, SERPINB9, CHGA, EYA1, EPHA7, PLA2G4A, GPR37, CARD16, TFAP2A, BMPR1B, SLC46A2
GOTERM_BP_FAT	GO:0051047~positive regulation of secretion	12	0.0294985	TRPM4, CASP5, OPRK1, OXCT1, SYTL4, POSTN, ISL1, TRH, GAL, CPB2, NLRP2, MAP2K6
GOTERM_BP_FAT	GO:0006577~amino-acid betaine metabolic process	3	0.0299792	ACADL, CROT, CPT1A
GOTERM_BP_FAT	GO:0098661~inorganic anion transmembrane transport	6	0.0300488	SLC26A3, ADAMTS8, CLIC5, TTYH2, ANKH, ANO10
GOTERM_MF_FAT	GO:0005509~calcium ion binding	19	0.0300951	CAPS, ASPN, PAM, DUOX1, VWCE, ACTN1, ITSN1, TPD52, PCLO, KCNIP4, PLA2G4A, SLC24A4, GSN, CAPN12, CCBE1, SYTL4, CALN1, PLCB1, LRP4
GOTERM_BP_FAT	GO:0003404~optic vesicle morphogenesis	2	0.0301586	SIX3, TFAP2A
GOTERM_CC_FAT	GO:0005576~extracellular region	93	0.0303703	ASPN, COPA, STEAP4, ATP1B1, TM7SF3, CYP2J2, NAAA, SLC15A2, VPS37B, IQGAP2, SELENBP1, POSTN, ITSN1, CKB, NOV, OGN, ACTG2, GSN, SERPINA5, CCBE1, GP2, CDK5RAP2, HHIP, PRKACB, MUC15, PLCB1, TFPI2, PI15, ALDH6A1, BPIFA3, TNIK, OLFML2B, ACTN1, GSTT1, COL25A1, CST1, CYB5A, PKHD1L1, CBR3, GAL, PCLO, VASH2, NEBL, SERPINB9, CHGA, BGN, ADAMTS8, SCGB1D2, CLIC5, COL1A2, GNAS, CA2, ADAM12, WFDC2, XYLB, FRAS1, …
GOTERM_MF_FAT	GO:0042626~ATPase activity, coupled to transmembrane movement of substances	6	0.03071	ATP1B1, ATP6V0E2, TAP2, ABCC13, ABCG1, ABCA12
GOTERM_BP_FAT	GO:0048469~cell maturation	7	0.0311871	SLC26A3, PLD6, PPARG, SIX3, NTN4, FZD5, GAL
GOTERM_BP_FAT	GO:0048666~neuron development	24	0.031422	COBL, TNIK, FRYL, STMN2, ATL1, TNC, NTN4, COL25A1, POSTN, ISL1, CTNNA2, OGN, PRMT1, EPHA7, KRAS, ANK3, FOLR1, CLIC5, MAP2, NFATC4, UGT8, BMPR1B, LRP4, DCLK1
GOTERM_BP_FAT	GO:0042475~odontogenesis of dentin-containing tooth	5	0.0322398	NF2, SLC24A4, TNC, CA2, LRP4
GOTERM_CC_FAT	GO:0031988~membrane-bounded vesicle	75	0.0325185	COPA, STEAP4, ATP1B1, TM7SF3, CYP2J2, NAAA, SLC15A2, VPS37B, IQGAP2, SELENBP1, ITSN1, TLR6, CKB, AP1S3, OGN, ACTG2, GSN, SERPINA5, GP2, CDK5RAP2, PRKACB, PLCB1, PI15, ALDH6A1, TNIK, ACTN1, GSTT1, CYB5A, GAL, PCLO, NEBL, SERPINB9, CHGA, BGN, CLIC5, COL1A2, GNAS, CA2, WFDC2, XYLB, CAPS, PAM, OLFM4, SORD, TRH, AGMAT, TMED3, FOLR1, SYN2, UPK1B, SYBU, FUT3, IDH1, SULT1C2, NDRG2, FGL1, GAD1, ABCA12, SG…
GOTERM_CC_FAT	GO:0030662~coated vesicle membrane	7	0.0325273	AP1S3, COPA, FOLR1, TMED3, FZD5, GAD1, SGIP1
GOTERM_BP_FAT	GO:0015711~organic anion transport	11	0.0325511	SLC26A3, SLC38A4, PLA2G4A, SLC7A1, PPARG, CA2, TRH, SLC43A1, MAP2K6, CROT, CPT1A
GOTERM_MF_FAT	GO:0015267~channel activity	14	0.0326983	TRPM4, CALHM1, TRPM6, KCNIP4, GJB2, KCNS3, SLC26A3, MCOLN3, SLC24A4, TTYH2, KCNN3, CLIC5, CHRNA6, ANO10
GOTERM_MF_FAT	GO:0016820~hydrolase activity, acting on acid anhydrides, catalyzing transmembrane movement of substances	6	0.032772	ATP1B1, ATP6V0E2, TAP2, ABCC13, ABCG1, ABCA12
GOTERM_MF_FAT	GO:0005216~ion channel activity	13	0.0329914	TRPM4, CALHM1, TRPM6, KCNIP4, KCNS3, SLC26A3, MCOLN3, SLC24A4, TTYH2, KCNN3, CLIC5, CHRNA6, ANO10
GOTERM_MF_FAT	GO:0022803~passive transmembrane transporter activity	14	0.0330611	TRPM4, CALHM1, TRPM6, KCNIP4, GJB2, KCNS3, SLC26A3, MCOLN3, SLC24A4, TTYH2, KCNN3, CLIC5, CHRNA6, ANO10
GOTERM_BP_FAT	GO:0098901~regulation of cardiac muscle cell action potential	3	0.0331761	TRPM4, PKP2, ANK3
GOTERM_BP_FAT	GO:0044283~small molecule biosynthetic process	14	0.0331985	GGTA1P, TM7SF2, KYNU, SORD, ACADL, ABCG1, ACSM3, PLA2G4A, ACSM1, HMGCS2, SQLE, SCD5, GAD1, GPT2
GOTERM_BP_FAT	GO:0072001~renal system development	10	0.0335081	MAGED1, FRAS1, EYA1, EPHA7, SMAD9, HMGCS2, WNK4, TFAP2A, CA2, LRP4
GOTERM_BP_FAT	GO:0080134~regulation of response to stress	31	0.0337453	XDH, ATP1B1, OPRK1, PPARG, PML, TLR6, SEC14L1, CASP5, NOV, AP1S3, PRMT1, KRAS, GSN, CREB3L1, PRKACB, PLCB1, IFNGR1, MAP2K6, NUDT16, HERPUD1, TNIK, PDK4, TPD52L1, FZD5, ISL1, SERPINB9, EYA1, PLA2G4A, GPR37, ACE2, CPB2
GOTERM_BP_FAT	GO:0031099~regeneration	8	0.0337924	NOV, FOLR1, GSN, TNC, PPARG, POSTN, ISL1, CPB2
GOTERM_MF_FAT	GO:0022839~ion gated channel activity	4	0.0338358	TRPM4, CALHM1, KCNN3, ANO10
GOTERM_MF_FAT	GO:0016903~oxidoreductase activity, acting on the aldehyde or oxo group of donors	4	0.0338358	XDH, ALDH6A1, BCKDHB, ALDH3B2
GOTERM_BP_FAT	GO:0098662~inorganic cation transmembrane transport	17	0.0338527	CALHM1, C15ORF48, TRPM4, SLC39A14, ATP1B1, TRPM6, OPRK1, CYB5A, GAL, KCNIP4, KCNS3, ATP6V0E2, MCOLN3, SLC24A4, ANK3, KCNN3, SLC39A8
GOTERM_BP_FAT	GO:1901700~response to oxygen-containing compound	34	0.0340437	PAM, OPRK1, TNC, PPARG, DUOX1, POSTN, GNG11, TRH, FOLR1, GSN, OXCT1, PRKACB, PLCB1, MAP2K6, TRPM4, RAMP2, PDK4, TRIM24, GJB6, GAL, CPT1A, GJB2, SLC26A3, PLA2G4A, ATP6V0E2, HMGCS2, GPR37, TSC2, COL1A2, TFAP2A, GNAS, CA2, HDAC9, CPB2
GOTERM_BP_FAT	GO:0044259~multicellular organismal macromolecule metabolic process	6	0.0341366	PPARG, COL1A2, ACE2, CREB3L1, COL25A1, COL5A3
GOTERM_MF_FAT	GO:0042803~protein homodimerization activity	19	0.0343525	XDH, NUDT16, OLFM4, KYNU, IKZF2, PLD6, PML, ACTN1, TPD52L1, TPD52, GREM2, ABCG1, OXCT1, TSC2, IDH1, TFAP2A, QPRT, PLCB1, LRP4
GOTERM_BP_FAT	GO:0006942~regulation of striated muscle contraction	5	0.0348828	TRPM4, ATP1B1, CHGA, PKP2, ACE2
GOTERM_BP_FAT	GO:0043281~regulation of cysteine-type endopeptidase activity involved in apoptotic process	8	0.035042	XDH, SERPINB9, EPHA7, HERPUD1, GSN, PPARG, PML, NLRP2
GOTERM_MF_FAT	GO:0043168~anion binding	10	0.0352365	PAM, KYNU, FOLR1, SERPINA5, PPARG, CYP26A1, ST8SIA3, GAD1, GPT2, PCCA
GOTERM_BP_FAT	GO:0022603~regulation of anatomical structure morphogenesis	25	0.0355057	XDH, ASPN, OLFM4, PML, POSTN, ARHGAP15, MAGED1, OGN, GSN, CCBE1, NFATC4, RAMP2, TNIK, PLD6, NTN4, ISL1, GAL, FZD5, VASH2, EPHA7, EYA1, TFAP2A, HDAC9, CPB2, LRP4
GOTERM_BP_FAT	GO:0043434~response to peptide hormone	13	0.0357356	ATP6V0E2, HMGCS2, OPRK1, TSC2, PDK4, PPARG, GNG11, GNAS, CA2, PRKACB, TRIM24, GAL, HDAC9
GOTERM_BP_FAT	GO:0032872~regulation of stress-activated MAPK cascade	8	0.0358397	XDH, PRMT1, TNIK, OPRK1, TPD52L1, TLR6, FZD5, PLCB1
GOTERM_CC_FAT	GO:0070062~extracellular exosome	60	0.036023	COPA, STEAP4, ATP1B1, TM7SF3, CYP2J2, NAAA, SLC15A2, VPS37B, IQGAP2, SELENBP1, ITSN1, CKB, OGN, ACTG2, GSN, SERPINA5, GP2, CDK5RAP2, PRKACB, PLCB1, PI15, ALDH6A1, TNIK, GSTT1, ACTN1, CYB5A, PCLO, NEBL, SERPINB9, BGN, CLIC5, COL1A2, GNAS, CA2, WFDC2, XYLB, CAPS, PAM, OLFM4, SORD, AGMAT, FOLR1, UPK1B, FUT3, IDH1, SULT1C2, NDRG2, FGL1, CES3, ATAD2, HGD, MUC7, ITGA4, COL5A3, XPNPEP2, ACSM1, ACE2, QPR…
GOTERM_BP_FAT	GO:0016042~lipid catabolic process	10	0.0361341	ECI2, PLA2G4A, PLD6, CYP26A1, IDH1, PLCB1, ACADL, PCCA, CROT, CPT1A
GOTERM_BP_FAT	GO:0043065~positive regulation of apoptotic process	16	0.0363197	XDH, PPARG, PML, TPD52L1, GAL, ITSN1, NLRP2, MAGED1, PEA15, PLA2G4A, EPHA7, GSN, TFAP2A, NFATC4, BMPR1B, MAP2K6
GOTERM_BP_FAT	GO:0006695~cholesterol biosynthetic process	4	0.0363222	TM7SF2, HMGCS2, SQLE, ABCG1
GOTERM_BP_FAT	GO:0070302~regulation of stress-activated protein kinase signaling cascade	8	0.0367968	XDH, PRMT1, TNIK, OPRK1, TPD52L1, TLR6, FZD5, PLCB1
GOTERM_BP_FAT	GO:0042698~ovulation cycle	6	0.0374183	PAM, PLA2G4A, CHGA, OPRK1, BMPR1B, MAP2K6
GOTERM_BP_FAT	GO:0048858~cell projection morphogenesis	20	0.0376849	COBL, ATL1, NTN4, COL25A1, POSTN, ISL1, CTNNA2, OFD1, OGN, EPHA7, KRAS, GSN, ANK3, MAP2, NFATC4, UGT8, BMPR1B, TTC21A, LRP4, DCLK1
GOTERM_MF_FAT	GO:0005201~extracellular matrix structural constituent	5	0.0379541	HAPLN1, BGN, COL1A2, COL5A3, TFPI2
GOTERM_BP_FAT	GO:0009991~response to extracellular stimulus	14	0.038141	KYNU, SORD, TNC, PPARG, PDK4, POSTN, TRIM24, PLA2G4A, HMGCS2, GSN, FOLR1, CLIC5, OXCT1, SGIP1
GOTERM_BP_FAT	GO:0051093~negative regulation of developmental process	19	0.0381711	XDH, TRPM4, ASPN, STMN2, PML, SIX3, POSTN, GAL, ISL1, NOV, PRMT1, EPHA7, GNAS, NFATC4, EAF2, CDK5RAP2, PRKACB, CPB2, LRP4
GOTERM_BP_FAT	GO:1902653~secondary alcohol biosynthetic process	4	0.0382701	TM7SF2, HMGCS2, SQLE, ABCG1
GOTERM_BP_FAT	GO:0016049~cell growth	13	0.0387624	NOV, OGN, COBL, EPHA7, ATP6V0E2, NF2, SORBS2, PPARG, PML, POSTN, EAF2, GAL, DCLK1
GOTERM_BP_FAT	GO:1903532~positive regulation of secretion by cell	11	0.0387742	TRPM4, CASP5, OPRK1, OXCT1, SYTL4, POSTN, ISL1, TRH, GAL, CPB2, NLRP2
GOTERM_BP_FAT	GO:0043068~positive regulation of programmed cell death	16	0.0390243	XDH, PPARG, PML, TPD52L1, GAL, ITSN1, NLRP2, MAGED1, PEA15, PLA2G4A, EPHA7, GSN, TFAP2A, NFATC4, BMPR1B, MAP2K6
GOTERM_BP_FAT	GO:0043266~regulation of potassium ion transport	5	0.0390766	ATP1B1, ANK3, OPRK1, GAL, KCNIP4
GOTERM_BP_FAT	GO:0043410~positive regulation of MAPK cascade	14	0.0391253	XDH, TNIK, OPRK1, TPD52L1, FZD5, TLR6, MAGED1, PEA15, PRMT1, KRAS, GPR37, PLCB1, MAP2K6, THPO
GOTERM_BP_FAT	GO:0051048~negative regulation of secretion	8	0.0391698	NOV, CHGA, STXBP6, WNK4, OPRK1, PML, SYTL4, TRH
GOTERM_CC_FAT	GO:1903561~extracellular vesicle	60	0.0392806	COPA, STEAP4, ATP1B1, TM7SF3, CYP2J2, NAAA, SLC15A2, VPS37B, IQGAP2, SELENBP1, ITSN1, CKB, OGN, ACTG2, GSN, SERPINA5, GP2, CDK5RAP2, PRKACB, PLCB1, PI15, ALDH6A1, TNIK, GSTT1, ACTN1, CYB5A, PCLO, NEBL, SERPINB9, BGN, CLIC5, COL1A2, GNAS, CA2, WFDC2, XYLB, CAPS, PAM, OLFM4, SORD, AGMAT, FOLR1, UPK1B, FUT3, IDH1, SULT1C2, NDRG2, FGL1, CES3, ATAD2, HGD, MUC7, ITGA4, COL5A3, XPNPEP2, ACSM1, ACE2, QPR…
GOTERM_CC_FAT	GO:0043230~extracellular organelle	60	0.0395218	COPA, STEAP4, ATP1B1, TM7SF3, CYP2J2, NAAA, SLC15A2, VPS37B, IQGAP2, SELENBP1, ITSN1, CKB, OGN, ACTG2, GSN, SERPINA5, GP2, CDK5RAP2, PRKACB, PLCB1, PI15, ALDH6A1, TNIK, GSTT1, ACTN1, CYB5A, PCLO, NEBL, SERPINB9, BGN, CLIC5, COL1A2, GNAS, CA2, WFDC2, XYLB, CAPS, PAM, OLFM4, SORD, AGMAT, FOLR1, UPK1B, FUT3, IDH1, SULT1C2, NDRG2, FGL1, CES3, ATAD2, HGD, MUC7, ITGA4, COL5A3, XPNPEP2, ACSM1, ACE2, QPR…
GOTERM_BP_FAT	GO:0045596~negative regulation of cell differentiation	17	0.0397769	XDH, TRPM4, STMN2, PPARG, SIX3, POSTN, GAL, ISL1, ABCG1, NOV, PRMT1, EPHA7, KRAS, PKP2, NFATC4, CDK5RAP2, LRP4
GOTERM_BP_FAT	GO:0031290~retinal ganglion cell axon guidance	3	0.0399454	EPHA7, ISL1, BMPR1B
GOTERM_CC_FAT	GO:0031012~extracellular matrix	16	0.0401035	FRAS1, ASPN, HAPLN1, TNC, OLFML2B, NTN4, POSTN, COL5A3, NOV, OGN, BGN, ADAMTS8, KAZALD1, CCBE1, COL1A2, TFPI2
GOTERM_BP_FAT	GO:0086001~cardiac muscle cell action potential	4	0.0402704	TRPM4, ATP1B1, PKP2, ANK3
GOTERM_BP_FAT	GO:0032651~regulation of interleukin-1 beta production	4	0.0402704	CASP5, PML, ISL1, NLRP2
GOTERM_BP_FAT	GO:2000027~regulation of organ morphogenesis	9	0.040603	ASPN, MAGED1, EYA1, PML, NTN4, TFAP2A, ISL1, FZD5, CPB2
GOTERM_MF_FAT	GO:0015399~primary active transmembrane transporter activity	6	0.0406582	ATP1B1, ATP6V0E2, TAP2, ABCC13, ABCG1, ABCA12
GOTERM_MF_FAT	GO:0015405~P-P-bond-hydrolysis-driven transmembrane transporter activity	6	0.0406582	ATP1B1, ATP6V0E2, TAP2, ABCC13, ABCG1, ABCA12
GOTERM_BP_FAT	GO:0034764~positive regulation of transmembrane transport	6	0.0408873	ATP1B1, ANK3, WNK4, OPRK1, CA2, GAL
GOTERM_MF_FAT	GO:0022838~substrate-specific channel activity	13	0.0418175	TRPM4, CALHM1, TRPM6, KCNIP4, KCNS3, SLC26A3, MCOLN3, SLC24A4, TTYH2, KCNN3, CLIC5, CHRNA6, ANO10
GOTERM_BP_FAT	GO:0033762~response to glucagon	4	0.0423226	HMGCS2, GNG11, GNAS, PRKACB
GOTERM_BP_FAT	GO:0007267~cell-cell signaling	33	0.0427609	NAAA, TNC, OPRK1, TRH, KCNS3, NOV, PDE6A, KRAS, FOLR1, OXCT1, SYN2, SYBU, NFATC4, CHRNA6, NDRG2, PLCB1, GAD1, TRPM4, TNIK, SIX3, FZD5, GAL, ISL1, PCLO, CPT1A, GJB2, PKP2, TSC2, SYTL4, WIF1, GNAS, CA2, LRP4
GOTERM_MF_FAT	GO:0016705~oxidoreductase activity, acting on paired donors, with incorporation or reduction of molecular oxygen	7	0.0428764	FMO5, PAM, CYP2J2, SQLE, CYP26A1, SCD5, PHF8
GOTERM_CC_FAT	GO:0044432~endoplasmic reticulum part	29	0.0432929	CALHM1, TM7SF2, COPA, CYP2J2, MFSD3, ATL1, ATL3, PML, CERS4, CERS3, TMED6, FMO5, TMED3, FOLR1, TAP2, CREB3L1, SCD5, CES3, HERPUD1, CYP26A1, COL25A1, CYB5A, COL5A3, ABCG1, PLA2G4A, GPR37, SQLE, COL1A2, TMEM119
GOTERM_BP_FAT	GO:0009062~fatty acid catabolic process	5	0.043546	ECI2, ACADL, PCCA, CROT, CPT1A
GOTERM_BP_FAT	GO:0015908~fatty acid transport	5	0.043546	PLA2G4A, PPARG, MAP2K6, CROT, CPT1A
GOTERM_BP_FAT	GO:0007043~cell-cell junction assembly	5	0.043546	RAMP2, PKP2, ACE2, UGT8, GJB2
GOTERM_BP_FAT	GO:0040011~locomotion	33	0.0437224	ATP1B1, OLFM4, SORD, OPRK1, PML, POSTN, NOV, CCDC141, OGN, KRAS, ANK3, SORBS2, GSN, FOLR1, CCBE1, PLCB1, DCLK1, TRPM4, NF2, NTN4, SIX3, ITGA4, ISL1, CTNNA2, EPHA7, CHGA, GPR37, PKP2, TSC2, COL1A2, BMPR1B, HDAC9, GRB14
GOTERM_BP_FAT	GO:0030162~regulation of proteolysis	18	0.0443937	XDH, HERPUD1, PPARG, PML, CST1, NLRP2, RNF125, SERPINB9, EPHA7, CARD16, GSN, SERPINA5, CCBE1, PRKACB, TFPI2, CPB2, WFDC2, PI15
GOTERM_BP_FAT	GO:0032370~positive regulation of lipid transport	4	0.0444264	GAL, MAP2K6, ABCG1, ABCA12
GOTERM_BP_FAT	GO:0046394~carboxylic acid biosynthetic process	9	0.0447017	GGTA1P, ACSM3, ACSM1, PLA2G4A, KYNU, SCD5, ACADL, GAD1, GPT2
GOTERM_BP_FAT	GO:0042981~regulation of apoptotic process	31	0.044836	XDH, OLFM4, PPARG, PML, ITSN1, CASP5, MAGED1, PEA15, KRAS, GSN, PDE1A, CREB3L1, NFATC4, MAP2K6, RAMP2, HERPUD1, PDK4, ACTN1, TPD52L1, TRIM24, ISL1, GAL, NLRP2, SERPINB9, EYA1, EPHA7, PLA2G4A, CARD16, TFAP2A, BMPR1B, SLC46A2
GOTERM_BP_FAT	GO:1990523~bone regeneration	2	0.0448964	NOV, POSTN
GOTERM_BP_FAT	GO:1902731~negative regulation of chondrocyte proliferation	2	0.0448964	NOV, BMPR1B
GOTERM_BP_FAT	GO:0042732~D-xylose metabolic process	2	0.0448964	DCXR, XYLB
GOTERM_BP_FAT	GO:0050886~endocrine process	5	0.0450972	KRAS, OPRK1, ACE2, GNAS, GAL
GOTERM_BP_FAT	GO:0051223~regulation of protein transport	19	0.0452014	TRPM4, PAM, PML, POSTN, TRH, FZD5, TLR6, ISL1, NLRP2, CPT1A, KCNS3, NOV, CASP5, ANK3, KCNN3, OXCT1, SYBU, SYTL4, GNAS
GOTERM_MF_FAT	GO:0050897~cobalt ion binding	2	0.0455692	NUDT16, PML
GOTERM_MF_FAT	GO:0034040~lipid-transporting ATPase activity	2	0.0455692	ABCG1, ABCA12
GOTERM_MF_FAT	GO:0005261~cation channel activity	10	0.0456225	KCNS3, TRPM4, CALHM1, TRPM6, MCOLN3, SLC24A4, KCNN3, CHRNA6, KCNIP4, ANO10
GOTERM_BP_FAT	GO:0032990~cell part morphogenesis	20	0.0463079	COBL, ATL1, NTN4, COL25A1, POSTN, ISL1, CTNNA2, OFD1, OGN, EPHA7, KRAS, GSN, ANK3, MAP2, NFATC4, UGT8, BMPR1B, TTC21A, LRP4, DCLK1
GOTERM_CC_FAT	GO:0005615~extracellular space	34	0.0474064	XDH, COPA, PAM, OLFM4, SORD, CES4A, TNC, POSTN, SELENBP1, GREM2, CKB, OGN, ACTG2, GSN, SERPINA5, CCBE1, FGL1, THPO, CES3, ACTN1, COL25A1, CST1, PKHD1L1, CBR3, GAL, SERPINB9, ACSM1, CHGA, SCGB1D2, COL1A2, ACE2, CA2, CPB2, WFDC2
GOTERM_MF_FAT	GO:0043492~ATPase activity, coupled to movement of substances	6	0.0482599	ATP1B1, ATP6V0E2, TAP2, ABCC13, ABCG1, ABCA12
GOTERM_BP_FAT	GO:0045778~positive regulation of ossification	5	0.0482911	PLA2G4A, TFAP2A, GNAS, BMPR1B, TMEM119
GOTERM_BP_FAT	GO:0019217~regulation of fatty acid metabolic process	5	0.0482911	PLA2G4A, PDK4, PPARG, ACADL, CPT1A
GOTERM_BP_FAT	GO:0043648~dicarboxylic acid metabolic process	5	0.0482911	KYNU, IDH1, QPRT, GAD1, GPT2
GOTERM_BP_FAT	GO:0044255~cellular lipid metabolic process	24	0.0487404	GGTA1P, PAM, ECI2, CYP2J2, PLD6, PPARG, PDK4, CYP26A1, ALDH3B2, ST8SIA3, CERS4, CERS3, ACADL, CPT1A, ACSM3, ACSM1, PLA2G4A, HMGCS2, IDH1, UGT8, SCD5, PLCB1, PCCA, CROT
GOTERM_BP_FAT	GO:0016126~sterol biosynthetic process	4	0.0487872	TM7SF2, HMGCS2, SQLE, ABCG1
GOTERM_BP_FAT	GO:0071229~cellular response to acid chemical	7	0.0490006	HMGCS2, FOLR1, TNC, PDK4, PPARG, COL1A2, CPT1A
GOTERM_MF_FAT	GO:0072509~divalent inorganic cation transmembrane transporter activity	7	0.0494077	TRPM4, CALHM1, SLC39A14, TRPM6, MCOLN3, SLC24A4, SLC39A8
GOTERM_BP_FAT	GO:0008015~blood circulation	14	0.0494889	TRPM4, RAMP2, ATP1B1, CYP2J2, PPARG, POSTN, KCNIP4, ACSM3, CHGA, PKP2, ACE2, COL1A2, SGCD, MAP2K6
GOTERM_BP_FAT	GO:0043067~regulation of programmed cell death	31	0.0498153	XDH, OLFM4, PPARG, PML, ITSN1, CASP5, MAGED1, PEA15, KRAS, GSN, PDE1A, CREB3L1, NFATC4, MAP2K6, RAMP2, HERPUD1, PDK4, ACTN1, TPD52L1, TRIM24, ISL1, GAL, NLRP2, SERPINB9, EYA1, EPHA7, PLA2G4A, CARD16, TFAP2A, BMPR1B, SLC46A2
GOTERM_BP_FAT	GO:0006629~lipid metabolic process	29	0.0498716	TM7SF2, PAM, CYP2J2, NAAA, PPARG, ST8SIA3, CERS4, CERS3, IDH1, UGT8, SCD5, PLCB1, GGTA1P, ECI2, PLD6, PDK4, ALDH3B2, CYP26A1, GAL, ACADL, ABCG1, CPT1A, ACSM3, ACSM1, PLA2G4A, HMGCS2, SQLE, PCCA, CROT
GOTERM_BP_FAT	GO:0071375~cellular response to peptide hormone stimulus	10	0.0503463	ATP6V0E2, HMGCS2, TSC2, PDK4, PPARG, GNG11, GNAS, PRKACB, CA2, HDAC9
GOTERM_BP_FAT	GO:0060914~heart formation	3	0.0509714	EYA1, FOLR1, ISL1
GOTERM_BP_FAT	GO:0008217~regulation of blood pressure	7	0.0515985	ACSM3, RAMP2, CHGA, PPARG, COL1A2, ACE2, POSTN
GOTERM_BP_FAT	GO:0050878~regulation of body fluid levels	14	0.051973	XDH, COPA, PAM, OPRK1, ACTN1, APLNR, SERPINA5, WNK4, COL1A2, GNAS, PRKACB, TFPI2, CPB2, ABCA12
GOTERM_BP_FAT	GO:0006813~potassium ion transport	8	0.0523799	KCNS3, ATP1B1, SLC24A4, ANK3, OPRK1, KCNN3, GAL, KCNIP4
GOTERM_BP_FAT	GO:2001235~positive regulation of apoptotic signaling pathway	7	0.052442	MAGED1, PEA15, GSN, PML, NFATC4, TPD52L1, BMPR1B
GOTERM_BP_FAT	GO:0003013~circulatory system process	14	0.052505	TRPM4, RAMP2, ATP1B1, CYP2J2, PPARG, POSTN, KCNIP4, ACSM3, CHGA, PKP2, ACE2, COL1A2, SGCD, MAP2K6
GOTERM_BP_FAT	GO:0032844~regulation of homeostatic process	13	0.0525582	TRPM4, OPRK1, PDK4, HMBOX1, PML, PLA2G4A, PRMT1, ANK3, OXCT1, WNK4, SYBU, CA2, SGIP1
GOTERM_BP_FAT	GO:0051094~positive regulation of developmental process	25	0.0531562	COBL, OLFM4, PPARG, PML, MAGED1, PRMT1, KRAS, CCBE1, PLCB1, THPO, TRPM4, RAMP2, STMN2, PLD6, ISL1, GAL, VASH2, CTNNA2, PLA2G4A, TFAP2A, GNAS, CA2, BMPR1B, HDAC9, TMEM119
GOTERM_BP_FAT	GO:0050714~positive regulation of protein secretion	8	0.0534334	TRPM4, CASP5, OXCT1, SYTL4, POSTN, ISL1, TRH, NLRP2
GOTERM_BP_FAT	GO:0030308~negative regulation of cell growth	7	0.0536034	NOV, EPHA7, NF2, PPARG, PML, EAF2, GAL
GOTERM_CC_FAT	GO:0005789~endoplasmic reticulum membrane	25	0.0537205	CALHM1, TM7SF2, COPA, CYP2J2, MFSD3, ATL1, ATL3, PML, CERS4, CERS3, TMED6, FMO5, TMED3, FOLR1, TAP2, CREB3L1, SCD5, HERPUD1, CYP26A1, CYB5A, ABCG1, PLA2G4A, GPR37, SQLE, TMEM119
GOTERM_MF_FAT	GO:0015103~inorganic anion transmembrane transporter activity	6	0.0537643	SLC26A3, ADAMTS8, CLIC5, TTYH2, ANKH, ANO10
GOTERM_BP_FAT	GO:0003008~system process	41	0.0538697	CALHM1, COPA, ATP1B1, CYP2J2, OPRK1, PPARG, POSTN, KCNIP4, NOV, PDE6A, ACTG2, KRAS, SLC24A4, ANK3, SORBS2, GSN, WNK4, CCBE1, PRKACB, PLCB1, MAP2K6, TRPM4, RAMP2, SIX3, CST1, GJB6, CBR3, GAL, GJB2, CTNNA2, ACSM3, SLC26A3, EYA1, CHGA, PKP2, CLIC5, COL1A2, ACE2, TFAP2A, SGCD, GNAS
GOTERM_CC_FAT	GO:0005783~endoplasmic reticulum	38	0.0540365	TM7SF2, CALHM1, XDH, COPA, SLC39A14, CYP2J2, MFSD3, ATL1, ATL3, PML, CERS4, CERS3, TPD52, KCNIP4, GLYATL2, TMED6, OGN, FMO5, TMED3, ANK3, FOLR1, TAP2, CREB3L1, SCD5, IFNGR1, TRPM4, CES3, HERPUD1, CYP26A1, COL25A1, CYB5A, COL5A3, ABCG1, PLA2G4A, GPR37, SQLE, COL1A2, TMEM119
GOTERM_BP_FAT	GO:0045184~establishment of protein localization	41	0.0542045	FRAS1, COPA, PAM, ATP1B1, SLC15A2, PPARG, PML, RABGAP1L, VPS37B, POSTN, SELENBP1, TLR6, TRH, KCNS3, CASP5, NOV, AP1S3, TMED3, ANK3, TAP2, OXCT1, SYBU, TTC21A, TRPM4, RAMP2, HERPUD1, SIX3, FZD5, GAL, ISL1, NLRP2, PCLO, ABCG1, CPT1A, ATP6V0E2, PKP2, KCNN3, TSC2, SYTL4, GNAS, SNX30
GOTERM_BP_FAT	GO:0060037~pharyngeal system development	3	0.0548622	EYA1, FOLR1, ISL1
GOTERM_BP_FAT	GO:0002691~regulation of cellular extravasation	3	0.0548622	OLFM4, ITGA4, PLCB1
GOTERM_BP_FAT	GO:0010644~cell communication by electrical coupling	3	0.0548622	ATP1B1, PKP2, ANK3
GOTERM_BP_FAT	GO:0048596~embryonic camera-type eye morphogenesis	3	0.0548622	SIX3, TFAP2A, FZD5
GOTERM_CC_FAT	GO:0045177~apical part of cell	12	0.0549863	SLC26A3, TRPM6, ATP1B1, TNIK, NF2, FOLR1, SORBS2, UPK1B, SYTL4, DUOX1, CA2, GJB6
GOTERM_BP_FAT	GO:0032846~positive regulation of homeostatic process	8	0.0551524	TRPM4, PLA2G4A, PRMT1, OXCT1, HMBOX1, PML, CA2, SGIP1
GOTERM_BP_FAT	GO:0016055~Wnt signaling pathway	13	0.0552253	TRPM4, TNIK, SIX3, ISL1, FZD5, PDE6A, FOLR1, TSC2, WIF1, NFATC4, NDRG2, PLCB1, LRP4
GOTERM_MF_FAT	GO:0004869~cysteine-type endopeptidase inhibitor activity	4	0.0553129	SERPINB9, CARD16, CST1, WFDC2
GOTERM_BP_FAT	GO:0198738~cell-cell signaling by wnt	13	0.0555576	TRPM4, TNIK, SIX3, ISL1, FZD5, PDE6A, FOLR1, TSC2, WIF1, NFATC4, NDRG2, PLCB1, LRP4
GOTERM_BP_FAT	GO:0045861~negative regulation of proteolysis	10	0.0558702	SERPINB9, HERPUD1, CARD16, SERPINA5, PML, CST1, CPB2, TFPI2, WFDC2, PI15
GOTERM_BP_FAT	GO:0009966~regulation of signal transduction	53	0.0560142	ASPN, PPARG, POSTN, TLR6, ITSN1, ARHGAP15, NOV, MAGED1, PRMT1, GSN, CCBE1, CREB3L1, PRKACB, HHIP, PLCB1, MAP2K6, IFNGR1, TRPM4, RAMP2, TNIK, SIX3, CYP26A1, CHGA, EYA1, BGN, GNAS, GRB14, XDH, OPRK1, PML, FAM13A, GREM2, SEC14L1, PDE6A, PEA15, KRAS, FOLR1, NFATC4, NDRG2, THPO, HERPUD1, NF2, VWCE, TPD52L1, TRIM24, FZD5, ISL1, EPHA7, GPR37, TSC2, WIF1, BMPR1B, LRP4
GOTERM_BP_FAT	GO:0042493~response to drug	13	0.0560382	PAM, SORD, SLC15A2, PPARG, GAL, CPT1A, HMGCS2, OXCT1, GNAS, GAD1, CPB2, CROT, MAP2K6
GOTERM_BP_FAT	GO:0032368~regulation of lipid transport	5	0.056809	PPARG, GAL, MAP2K6, ABCG1, ABCA12
GOTERM_CC_FAT	GO:0014704~intercalated disc	4	0.0574714	ATP1B1, PKP2, ANK3, ACTN1
GOTERM_BP_FAT	GO:0043270~positive regulation of ion transport	8	0.0577141	ATP1B1, PKP2, ANK3, WNK4, OPRK1, TRH, GAL, MAP2K6
GOTERM_BP_FAT	GO:0072359~circulatory system development	22	0.0578773	XDH, PAM, RAMP2, PPARG, PML, FZD5, ISL1, VASH2, NEBL, NOV, APLNR, EYA1, PKP2, SORBS2, FOLR1, OXCT1, CCBE1, TSC2, COL1A2, SGCD, NFATC4, HDAC9
GOTERM_BP_FAT	GO:0072358~cardiovascular system development	22	0.0578773	XDH, PAM, RAMP2, PPARG, PML, FZD5, ISL1, VASH2, NEBL, NOV, APLNR, EYA1, PKP2, SORBS2, FOLR1, OXCT1, CCBE1, TSC2, COL1A2, SGCD, NFATC4, HDAC9
GOTERM_BP_FAT	GO:0046513~ceramide biosynthetic process	4	0.0581089	CERS4, ST8SIA3, UGT8, CERS3
GOTERM_BP_FAT	GO:0071310~cellular response to organic substance	44	0.0582209	ASPN, XDH, OPRK1, TNC, PPARG, DUOX1, PML, POSTN, GNG11, TRH, GREM2, KRAS, FOLR1, OXCT1, CCBE1, CREB3L1, PRKACB, HHIP, PLCB1, IFNGR1, MAP2K6, THPO, TRPM4, RAMP2, HERPUD1, SMAD9, STMN2, PDK4, ITGA4, GJB6, ISL1, CPT1A, SLC26A3, ATP6V0E2, BGN, HMGCS2, TSC2, COL1A2, GNAS, CA2, BMPR1B, HDAC9, CPB2, LRP4
GOTERM_BP_FAT	GO:0010942~positive regulation of cell death	16	0.058511	XDH, PPARG, PML, TPD52L1, GAL, ITSN1, NLRP2, MAGED1, PEA15, PLA2G4A, EPHA7, GSN, TFAP2A, NFATC4, BMPR1B, MAP2K6
GOTERM_BP_FAT	GO:0051260~protein homooligomerization	9	0.0586334	KCNS3, CALHM1, PAM, OLFM4, ATL1, ATL3, ACADL, CPT1A, DCXR
GOTERM_BP_FAT	GO:0038066~p38MAPK cascade	3	0.0588539	XDH, PRMT1, OPRK1
GOTERM_BP_FAT	GO:0071379~cellular response to prostaglandin stimulus	3	0.0588539	TNC, PPARG, GNAS
GOTERM_MF_FAT	GO:0022890~inorganic cation transmembrane transporter activity	14	0.0588612	TRPM4, C15ORF48, CALHM1, SLC39A14, TRPM6, ATP1B1, CYB5A, KCNIP4, KCNS3, ATP6V0E2, MCOLN3, SLC24A4, KCNN3, SLC39A8
GOTERM_BP_FAT	GO:0016053~organic acid biosynthetic process	9	0.0593309	GGTA1P, ACSM3, ACSM1, PLA2G4A, KYNU, SCD5, ACADL, GAD1, GPT2
GOTERM_BP_FAT	GO:0005997~xylulose metabolic process	2	0.0594111	DCXR, XYLB
GOTERM_BP_FAT	GO:0015031~protein transport	38	0.0599016	FRAS1, COPA, PAM, ATP1B1, SLC15A2, PML, RABGAP1L, VPS37B, POSTN, SELENBP1, TLR6, TRH, KCNS3, CASP5, NOV, AP1S3, TMED3, ANK3, TAP2, OXCT1, SYBU, TTC21A, TRPM4, RAMP2, HERPUD1, SIX3, FZD5, ISL1, GAL, NLRP2, PCLO, CPT1A, ATP6V0E2, KCNN3, TSC2, SYTL4, GNAS, SNX30
GOTERM_BP_FAT	GO:0030324~lung development	7	0.0610444	EYA1, KRAS, HMGCS2, TNC, CCBE1, HHIP, ABCA12
GOTERM_BP_FAT	GO:0044242~cellular lipid catabolic process	7	0.0610444	ECI2, PLA2G4A, CYP26A1, ACADL, PCCA, CROT, CPT1A
GOTERM_CC_FAT	GO:0097458~neuron part	32	0.061418	COBL, PAM, ATL1, NAAA, OPRK1, ITSN1, CASP5, NOV, PDE6A, ANK3, PDE1A, SYN2, NDRG2, GAD1, IFNGR1, TRPM4, HERPUD1, NF2, STMN2, GAL, PCLO, CTNNA2, EPHA7, HEPACAM, CLIC5, KCNN3, MAP2, SYTL4, GNAS, CA2, BMPR1B, LRP4
GOTERM_BP_FAT	GO:0000902~cell morphogenesis	27	0.0622251	COBL, OLFM4, FRYL, ATL1, POSTN, ARHGAP15, OFD1, OGN, KRAS, GSN, ANK3, NFATC4, UGT8, TTC21A, DCLK1, TNIK, NTN4, ACTN1, COL25A1, ITGA4, ISL1, CTNNA2, EPHA7, CLIC5, MAP2, BMPR1B, LRP4
GOTERM_BP_FAT	GO:0043408~regulation of MAPK cascade	17	0.062228	XDH, TNIK, NF2, OPRK1, TPD52L1, FZD5, TLR6, MAGED1, PEA15, PRMT1, EPHA7, KRAS, GPR37, NDRG2, PLCB1, MAP2K6, THPO
GOTERM_BP_FAT	GO:0071804~cellular potassium ion transport	7	0.062267	KCNS3, ATP1B1, ANK3, OPRK1, KCNN3, GAL, KCNIP4
GOTERM_BP_FAT	GO:0071805~potassium ion transmembrane transport	7	0.062267	KCNS3, ATP1B1, ANK3, OPRK1, KCNN3, GAL, KCNIP4
GOTERM_BP_FAT	GO:0030148~sphingolipid biosynthetic process	5	0.0622819	ALDH3B2, CERS4, ST8SIA3, UGT8, CERS3
GOTERM_BP_FAT	GO:0042180~cellular ketone metabolic process	8	0.0633722	PLA2G4A, KYNU, OXCT1, PDK4, PPARG, CBR3, ACADL, CPT1A
GOTERM_BP_FAT	GO:0003002~regionalization	10	0.0635258	COBL, PLD6, SIX3, HHIP, PRKACB, ISL1, BMPR1B, FZD5, GREM2, LRP4
GOTERM_CC_FAT	GO:0005938~cell cortex	9	0.0635684	COBL, STXBP6, NF2, GSN, FRYL, PLEKHH2, CLIC5, NEDD9, PCLO
GOTERM_BP_FAT	GO:1901652~response to peptide	13	0.0636057	ATP6V0E2, HMGCS2, OPRK1, TSC2, PDK4, PPARG, GNG11, GNAS, CA2, PRKACB, TRIM24, GAL, HDAC9
GOTERM_BP_FAT	GO:1903531~negative regulation of secretion by cell	7	0.0636687	NOV, CHGA, STXBP6, OPRK1, PML, SYTL4, TRH
GOTERM_BP_FAT	GO:0009605~response to external stimulus	44	0.0642287	ATP1B1, KYNU, SORD, OPRK1, TNC, PPARG, PML, POSTN, TLR6, SEC14L1, CASP5, NOV, PDE6A, AP1S3, OGN, KRAS, ANK3, FOLR1, GSN, OXCT1, ATOH7, DCLK1, IFNGR1, SGIP1, TRPM4, TNIK, PDK4, NTN4, TRIM24, GJB6, FZD5, ISL1, CTNNA2, SERPINB9, PLA2G4A, EPHA7, CHGA, HMGCS2, CLIC5, TSC2, ACE2, TFAP2A, BMPR1B, CPB2
GOTERM_MF_FAT	GO:0030414~peptidase inhibitor activity	7	0.0645677	SERPINB9, CARD16, SERPINA5, CST1, TFPI2, WFDC2, PI15
GOTERM_BP_FAT	GO:0050808~synapse organization	8	0.0646195	EPHA7, ANK3, TNC, NFATC4, FZD5, PCLO, LRP4, CTNNA2
GOTERM_CC_FAT	GO:0042175~nuclear outer membrane-endoplasmic reticulum membrane network	25	0.0648824	CALHM1, TM7SF2, COPA, CYP2J2, MFSD3, ATL1, ATL3, PML, CERS4, CERS3, TMED6, FMO5, TMED3, FOLR1, TAP2, CREB3L1, SCD5, HERPUD1, CYP26A1, CYB5A, ABCG1, PLA2G4A, GPR37, SQLE, TMEM119
GOTERM_BP_FAT	GO:0080135~regulation of cellular response to stress	15	0.0661366	XDH, NUDT16, HERPUD1, TNIK, OPRK1, PML, TPD52L1, FZD5, TLR6, EYA1, PRMT1, KRAS, GPR37, CREB3L1, PLCB1
GOTERM_BP_FAT	GO:0030323~respiratory tube development	7	0.0663985	EYA1, KRAS, HMGCS2, TNC, CCBE1, HHIP, ABCA12
GOTERM_BP_FAT	GO:1901381~positive regulation of potassium ion transmembrane transport	3	0.0671246	ATP1B1, OPRK1, GAL
GOTERM_BP_FAT	GO:1900744~regulation of p38MAPK cascade	3	0.0671246	XDH, PRMT1, OPRK1
GOTERM_BP_FAT	GO:0006633~fatty acid biosynthetic process	6	0.0672725	GGTA1P, ACSM3, ACSM1, PLA2G4A, SCD5, ACADL
GOTERM_BP_FAT	GO:0006821~chloride transport	5	0.0680228	SLC26A3, WNK4, CLIC5, TTYH2, ANO10
GOTERM_BP_FAT	GO:0051259~protein oligomerization	13	0.0696863	CALHM1, PAM, TRPM6, OLFM4, ATL1, ATL3, ACADL, CPT1A, KCNS3, COL1A2, QPRT, DCXR, LRP4
GOTERM_BP_FAT	GO:0048813~dendrite morphogenesis	5	0.0699953	MAP2, NFATC4, DCLK1, LRP4, CTNNA2
GOTERM_BP_FAT	GO:0048588~developmental cell growth	7	0.0700778	OGN, COBL, EPHA7, SORBS2, POSTN, GAL, DCLK1
GOTERM_BP_FAT	GO:0043588~skin development	8	0.0704207	FRAS1, COL1A2, GNAS, CERS3, COL5A3, GAL, LRP4, ABCA12
GOTERM_BP_FAT	GO:0072091~regulation of stem cell proliferation	4	0.0708442	NF2, SETD1A, SIX3, THPO
GOTERM_MF_FAT	GO:0015291~secondary active transmembrane transporter activity	8	0.0710271	SLC26A3, SLC38A4, MFSD3, SLC24A4, SLC15A2, SLC7A1, ANKH, SLC46A2
GOTERM_BP_FAT	GO:0060441~epithelial tube branching involved in lung morphogenesis	3	0.0713958	KRAS, TNC, HHIP
GOTERM_BP_FAT	GO:1901653~cellular response to peptide	10	0.071408	ATP6V0E2, HMGCS2, TSC2, PDK4, PPARG, GNG11, GNAS, PRKACB, CA2, HDAC9
GOTERM_BP_FAT	GO:0051241~negative regulation of multicellular organismal process	23	0.0716955	ASPN, XDH, TRPM4, STMN2, OPRK1, PPARG, PML, SIX3, GAL, ISL1, NOV, PRMT1, CHGA, EPHA7, WNK4, GNAS, NFATC4, EAF2, NDRG2, PRKACB, CDK5RAP2, CPB2, LRP4
GOTERM_BP_FAT	GO:0060047~heart contraction	8	0.0717924	TRPM4, ATP1B1, CHGA, PKP2, ACE2, SGCD, MAP2K6, KCNIP4
GOTERM_CC_FAT	GO:0016324~apical plasma membrane	10	0.0721961	SLC26A3, TRPM6, ATP1B1, TNIK, FOLR1, SORBS2, UPK1B, SYTL4, DUOX1, GJB6
GOTERM_MF_FAT	GO:0005516~calmodulin binding	7	0.0725987	TRPM4, KCNN3, PDE1A, MAP2, IQGAP2, CDK5RAP2, PLCB1
GOTERM_BP_FAT	GO:0007015~actin filament organization	10	0.0729959	COBL, NF2, SORBS2, GSN, FRYL, PLEKHH2, NEDD9, ACTN1, IQGAP2, NEBL
GOTERM_BP_FAT	GO:0021700~developmental maturation	8	0.0731025	SLC26A3, PLD6, PPARG, SIX3, NTN4, NFATC4, FZD5, GAL
GOTERM_BP_FAT	GO:0032652~regulation of interleukin-1 production	4	0.0735301	CASP5, PML, ISL1, NLRP2
GOTERM_CC_FAT	GO:0030659~cytoplasmic vesicle membrane	14	0.0736608	AP1S3, COPA, PAM, CHGA, ATP6V0E2, TMED3, FOLR1, SERPINA5, SYN2, SYTL4, FZD5, TLR6, GAD1, SGIP1
GOTERM_BP_FAT	GO:0046874~quinolinate metabolic process	2	0.0737061	KYNU, QPRT
GOTERM_BP_FAT	GO:0090074~negative regulation of protein homodimerization activity	2	0.0737061	ITGA4, ISL1
GOTERM_BP_FAT	GO:1903909~regulation of receptor clustering	2	0.0737061	GSN, LRP4
GOTERM_BP_FAT	GO:0061061~muscle structure development	15	0.0738782	RAMP2, CSRP2, ISL1, NEBL, CTNNA2, NOV, KRAS, PKP2, SORBS2, KLHL31, SGCD, NFATC4, PLCB1, HDAC9, ADAM12
GOTERM_BP_FAT	GO:0032989~cellular component morphogenesis	28	0.0739425	COBL, OLFM4, FRYL, ATL1, POSTN, ARHGAP15, OFD1, OGN, KRAS, GSN, ANK3, NFATC4, UGT8, TTC21A, DCLK1, TNIK, NTN4, ACTN1, COL25A1, ITGA4, ISL1, CTNNA2, NEBL, EPHA7, CLIC5, MAP2, BMPR1B, LRP4
GOTERM_BP_FAT	GO:0034329~cell junction assembly	7	0.0741735	RAMP2, PKP2, ACE2, ACTN1, UGT8, FZD5, GJB2
GOTERM_CC_FAT	GO:0044297~cell body	15	0.0745693	TRPM4, PAM, COBL, NF2, STMN2, OPRK1, GAL, NOV, CASP5, ACTG2, EPHA7, KCNN3, PDE1A, BMPR1B, LRP4
GOTERM_CC_FAT	GO:0031594~neuromuscular junction	4	0.074651	EPHA7, ANK3, POSTN, LRP4
GOTERM_MF_FAT	GO:0004497~monooxygenase activity	5	0.0751316	FMO5, PAM, CYP2J2, SQLE, CYP26A1
GOTERM_BP_FAT	GO:0003015~heart process	8	0.0757204	TRPM4, ATP1B1, CHGA, PKP2, ACE2, SGCD, MAP2K6, KCNIP4
GOTERM_BP_FAT	GO:0071398~cellular response to fatty acid	3	0.0757529	HMGCS2, PDK4, CPT1A
GOTERM_BP_FAT	GO:0050706~regulation of interleukin-1 beta secretion	3	0.0757529	CASP5, PML, NLRP2
GOTERM_MF_FAT	GO:0033293~monocarboxylic acid binding	4	0.0761441	SERPINA5, PPARG, CYP26A1, PCCA
GOTERM_MF_FAT	GO:0008235~metalloexopeptidase activity	4	0.0761441	NUDT16, ACE2, CPB2, XPNPEP2
GOTERM_BP_FAT	GO:0051952~regulation of amine transport	4	0.0762608	CHGA, OPRK1, CHRNA6, TRH
GOTERM_MF_FAT	GO:0008237~metallopeptidase activity	7	0.0766766	NUDT16, ADAMTS8, ACE2, ADAM18, ADAM12, CPB2, XPNPEP2
GOTERM_BP_FAT	GO:0050801~ion homeostasis	17	0.0769538	TRPM4, STEAP4, SLC39A14, ATP1B1, HERPUD1, PDK4, PML, TRIM24, CKB, PDE6A, SLC26A3, ATP6V0E2, SLC24A4, ANK3, WNK4, SLC39A8, CA2
GOTERM_BP_FAT	GO:0006749~glutathione metabolic process	4	0.0790357	GGTA1P, CLIC5, GSTT1, IDH1
GOTERM_BP_FAT	GO:0098656~anion transmembrane transport	7	0.079166	SLC26A3, ADAMTS8, CLIC5, TTYH2, ANKH, CPT1A, ANO10
GOTERM_BP_FAT	GO:0051403~stress-activated MAPK cascade	8	0.0797731	XDH, PRMT1, TNIK, OPRK1, TPD52L1, TLR6, FZD5, PLCB1
GOTERM_BP_FAT	GO:0010574~regulation of vascular endothelial growth factor production	3	0.0801921	CCBE1, NDRG2, ISL1
GOTERM_BP_FAT	GO:0032731~positive regulation of interleukin-1 beta production	3	0.0801921	CASP5, ISL1, NLRP2
GOTERM_BP_FAT	GO:0016358~dendrite development	7	0.0804385	COBL, TNIK, MAP2, NFATC4, DCLK1, LRP4, CTNNA2
GOTERM_BP_FAT	GO:0006814~sodium ion transport	7	0.0804385	TRPM4, SLC38A4, ATP1B1, SLC24A4, PKP2, ANK3, WNK4
GOTERM_BP_FAT	GO:0007420~brain development	17	0.0808845	SMAD9, NF2, SIX3, ISL1, CKB, CTNNA2, CASP5, CCDC141, EPHA7, KRAS, HMGCS2, OXCT1, NDRG2, CDK5RAP2, PLCB1, PHF8, DCLK1
GOTERM_BP_FAT	GO:0010647~positive regulation of cell communication	32	0.0821473	XDH, OPRK1, PML, ITSN1, TLR6, TRH, NOV, MAGED1, PEA15, PRMT1, KRAS, ANK3, GSN, OXCT1, CCBE1, NFATC4, PLCB1, MAP2K6, THPO, TRPM4, TNIK, TPD52L1, FZD5, GAL, ISL1, CHGA, EYA1, GPR37, GNAS, CA2, BMPR1B, GRB14
GOTERM_MF_FAT	GO:0000062~fatty-acyl-CoA binding	3	0.0822855	ECI2, ALDH6A1, ACADL
GOTERM_BP_FAT	GO:0006941~striated muscle contraction	6	0.0824264	TRPM4, ATP1B1, CHGA, PKP2, ACE2, MAP2K6
GOTERM_BP_FAT	GO:0045926~negative regulation of growth	8	0.0837195	NOV, EPHA7, NF2, PPARG, PML, GNAS, EAF2, GAL
GOTERM_BP_FAT	GO:0045471~response to ethanol	6	0.0842135	HMGCS2, GSN, OPRK1, OXCT1, TNC, TRH
GOTERM_BP_FAT	GO:0042755~eating behavior	3	0.0847099	OPRK1, TRH, CPT1A
GOTERM_BP_FAT	GO:1902742~apoptotic process involved in development	3	0.0847099	PML, SIX3, FZD5
GOTERM_BP_FAT	GO:0071417~cellular response to organonitrogen compound	13	0.0853558	SLC26A3, ATP6V0E2, HMGCS2, FOLR1, TSC2, PDK4, PPARG, COL1A2, GNG11, GNAS, CA2, PRKACB, HDAC9
GOTERM_BP_FAT	GO:0098771~inorganic ion homeostasis	16	0.0857826	TRPM4, STEAP4, SLC39A14, ATP1B1, HERPUD1, PDK4, PML, TRIM24, CKB, PDE6A, SLC26A3, ATP6V0E2, SLC24A4, ANK3, SLC39A8, CA2
GOTERM_BP_FAT	GO:0015850~organic hydroxy compound transport	7	0.08622	CHGA, OPRK1, PPARG, CHRNA6, GAL, ABCG1, ABCA12
GOTERM_BP_FAT	GO:0010466~negative regulation of peptidase activity	8	0.0864281	SERPINB9, HERPUD1, CARD16, SERPINA5, CST1, TFPI2, WFDC2, PI15
GOTERM_BP_FAT	GO:1901654~response to ketone	7	0.0867859	RAMP2, HMGCS2, PPARG, POSTN, GNAS, TRH, GJB2
GOTERM_BP_FAT	GO:0006635~fatty acid beta-oxidation	4	0.0876193	ECI2, ACADL, CROT, CPT1A
GOTERM_BP_FAT	GO:0051641~cellular localization	48	0.0877372	COPA, ATP1B1, NAAA, ATL3, PML, VPS37B, RABGAP1L, ITSN1, KCNIP4, NOV, CCDC141, AP1S3, TMED3, ANK3, FOLR1, GSN, TAP2, OXCT1, SYN2, SYBU, UGT8, CDK5RAP2, GAD1, TTC21A, DCLK1, ABCA12, TRPM4, DYNC1I1, RAMP2, HERPUD1, TNIK, NF2, SIX3, ITGA4, FZD5, PCLO, ABCG1, CPT1A, EYA1, CHGA, HEPACAM, STXBP6, PKP2, KCNN3, TSC2, SYTL4, GNAS, LRP4
GOTERM_BP_FAT	GO:0046113~nucleobase catabolic process	2	0.0877847	XDH, ALDH6A1
GOTERM_BP_FAT	GO:0070278~extracellular matrix constituent secretion	2	0.0877847	CREB3L1, CPB2
GOTERM_BP_FAT	GO:0010887~negative regulation of cholesterol storage	2	0.0877847	PPARG, ABCG1
GOTERM_BP_FAT	GO:0034330~cell junction organization	8	0.0878785	RAMP2, NF2, PKP2, ACE2, ACTN1, UGT8, FZD5, GJB2
GOTERM_BP_FAT	GO:0045665~negative regulation of neuron differentiation	7	0.0884586	EPHA7, STMN2, SIX3, NFATC4, CDK5RAP2, ISL1, LRP4
GOTERM_BP_FAT	GO:0072659~protein localization to plasma membrane	7	0.0884586	RAMP2, ATP1B1, TNIK, PKP2, ANK3, KCNIP4, ABCA12
GOTERM_MF_FAT	GO:0016406~carnitine O-acyltransferase activity	2	0.0890702	CROT, CPT1A
GOTERM_BP_FAT	GO:0000578~embryonic axis specification	3	0.0893031	COBL, PLD6, FZD5
GOTERM_BP_FAT	GO:0044801~single-organism membrane fusion	6	0.0896968	PLA2G4A, STXBP6, PLD6, SERPINA5, SYTL4, VASH2
GOTERM_BP_FAT	GO:0070201~regulation of establishment of protein localization	19	0.0906106	TRPM4, PAM, PML, POSTN, TRH, FZD5, TLR6, ISL1, NLRP2, CPT1A, KCNS3, NOV, CASP5, ANK3, KCNN3, OXCT1, SYBU, SYTL4, GNAS
GOTERM_BP_FAT	GO:0031347~regulation of defense response	18	0.0911313	ATP1B1, TNIK, PPARG, PDK4, PML, TLR6, ISL1, SEC14L1, CASP5, NOV, AP1S3, SERPINB9, PLA2G4A, KRAS, ACE2, PRKACB, MAP2K6, IFNGR1
GOTERM_CC_FAT	GO:0012506~vesicle membrane	14	0.0918856	AP1S3, COPA, PAM, CHGA, ATP6V0E2, TMED3, FOLR1, SERPINA5, SYN2, SYTL4, FZD5, TLR6, GAD1, SGIP1
GOTERM_BP_FAT	GO:0009790~embryo development	21	0.0924659	FRAS1, COBL, NF2, PLD6, SIX3, GJB6, ITGA4, FZD5, ISL1, GREM2, APLNR, PRMT1, EYA1, FOLR1, CLIC5, TSC2, TFAP2A, GNAS, PRKACB, PLCB1, LRP4
GOTERM_BP_FAT	GO:0060560~developmental growth involved in morphogenesis	7	0.0932381	OGN, COBL, EPHA7, TNC, POSTN, GAL, DCLK1
GOTERM_BP_FAT	GO:0032414~positive regulation of ion transmembrane transporter activity	4	0.0935508	ATP1B1, ANK3, WNK4, GAL
GOTERM_BP_FAT	GO:0021675~nerve development	4	0.0935508	TFAP2A, COL25A1, ISL1, ATOH7
GOTERM_BP_FAT	GO:0032963~collagen metabolic process	5	0.0935796	PPARG, COL1A2, CREB3L1, COL25A1, COL5A3
GOTERM_BP_FAT	GO:0048048~embryonic eye morphogenesis	3	0.0939683	SIX3, TFAP2A, FZD5
GOTERM_BP_FAT	GO:0045923~positive regulation of fatty acid metabolic process	3	0.0939683	PLA2G4A, PPARG, CPT1A
GOTERM_BP_FAT	GO:0050704~regulation of interleukin-1 secretion	3	0.0939683	CASP5, PML, NLRP2
GOTERM_CC_FAT	GO:0044431~Golgi apparatus part	22	0.0944708	GGTA1P, COPA, STEAP4, PAM, ATL1, POSTN, MUC7, ST8SIA3, FZD5, ABCG1, RNF125, AP1S3, OGN, GALNT10, BGN, TMED3, FOLR1, SYBU, FUT3, GNAS, CALN1, MUC15
GOTERM_CC_FAT	GO:0005921~gap junction	3	0.0960064	NOV, GJB6, GJB2
GOTERM_BP_FAT	GO:0015837~amine transport	4	0.0965773	CHGA, OPRK1, CHRNA6, TRH
GOTERM_BP_FAT	GO:0032024~positive regulation of insulin secretion	4	0.0965773	TRPM4, OXCT1, ISL1, TRH
GOTERM_BP_FAT	GO:0044243~multicellular organism catabolic process	4	0.0965773	COL1A2, ACE2, COL25A1, COL5A3
GOTERM_MF_FAT	GO:0046332~SMAD binding	4	0.0967754	PML, COL1A2, CREB3L1, BMPR1B
GOTERM_CC_FAT	GO:0044291~cell-cell contact zone	4	0.0971899	ATP1B1, PKP2, ANK3, ACTN1
GOTERM_MF_FAT	GO:0003713~transcription coactivator activity	9	0.0974639	MAGED1, PPARG, PML, SIX3, TFAP2A, ACTN1, NFATC4, TRIM24, ISL1
GOTERM_MF_FAT	GO:0005262~calcium channel activity	5	0.0975027	TRPM4, CALHM1, TRPM6, MCOLN3, SLC24A4
GOTERM_CC_FAT	GO:0031984~organelle subcompartment	10	0.0976303	GGTA1P, AP1S3, PAM, TMED3, ATL1, ATL3, FUT3, POSTN, CALN1, GNAS
GOTERM_BP_FAT	GO:0010038~response to metal ion	10	0.0977184	PAM, PLA2G4A, SORD, HMGCS2, GSN, ANK3, TFAP2A, CYB5A, NFATC4, CA2
GOTERM_BP_FAT	GO:0031098~stress-activated protein kinase signaling cascade	8	0.0988069	XDH, PRMT1, TNIK, OPRK1, TPD52L1, TLR6, FZD5, PLCB1
