# Supplementary material for: Thin endometrium transcriptome analysis reveals a potential mechanism of implantation failure
Source: Reprod Med Biol. 2017 Apr 9;16(2):206–27. doi: 10.1002/rmb2.12030 (PMC5661823; doi:10.1002/rmb2.12030)
Supplement: Supplementary file 6 [file RMB2-16-206-s006.xlsx]

## Sheet: Sheet1
Supplemental Table 6. KEGG pathway analysis for the genes downregulated in thin endometrium.
Category	Term	Count	PValue	Genes
KEGG_PATHWAY	hsa00650:Butanoate metabolism	5	0.00111453	ACSM3, ACSM1, HMGCS2, OXCT1, GAD1
KEGG_PATHWAY	hsa01100:Metabolic pathways	34	0.00511979	TM7SF2, XDH, KYNU, SORD, CYP2J2, CERS4, CERS3, AGMAT, CKB, GALNT10, FUT3, IDH1, UGT8, PLCB1, GAD1, GPT2, ALDH6A1, BCKDHB, HGD, ALDH3B2, CYP26A1, CBR3, ACADL, NME7, ACSM3, PLA2G4A, ACSM1, ATP6V0E2, HMGCS2, SQLE, QPRT, PCCA, DCXR, XYLB
KEGG_PATHWAY	hsa04918:Thyroid hormone synthesis	6	0.00715768	ATP1B1, CREB3L1, GNAS, PRKACB, PLCB1, IYD
KEGG_PATHWAY	hsa00280:Valine, leucine and isoleucine degradation	5	0.00867887	ALDH6A1, HMGCS2, OXCT1, BCKDHB, PCCA
KEGG_PATHWAY	hsa05146:Amoebiasis	7	0.0100762	SERPINB9, COL1A2, ACTN1, GNAS, PRKACB, COL5A3, PLCB1
KEGG_PATHWAY	hsa04726:Serotonergic synapse	7	0.0124748	PLA2G4A, CYP2J2, KRAS, GNG11, GNAS, PRKACB, PLCB1
KEGG_PATHWAY	hsa04970:Salivary secretion	6	0.0165583	ATP1B1, CST1, GNAS, MUC7, PRKACB, PLCB1
KEGG_PATHWAY	hsa04974:Protein digestion and absorption	6	0.0181268	ATP1B1, COL1A2, ACE2, COL5A3, CPB2, XPNPEP2
KEGG_PATHWAY	hsa04912:GnRH signaling pathway	6	0.0206591	PLA2G4A, KRAS, GNAS, PRKACB, PLCB1, MAP2K6
KEGG_PATHWAY	hsa04972:Pancreatic secretion	6	0.02247	SLC26A3, ATP1B1, GNAS, CA2, PLCB1, CPB2
KEGG_PATHWAY	hsa04750:Inflammatory mediator regulation of TRP channels	6	0.0274395	PLA2G4A, CYP2J2, GNAS, PRKACB, PLCB1, MAP2K6
KEGG_PATHWAY	hsa04922:Glucagon signaling pathway	6	0.0285109	PRMT1, CREB3L1, GNAS, PRKACB, PLCB1, CPT1A
KEGG_PATHWAY	hsa04916:Melanogenesis	6	0.0296085	KRAS, CREB3L1, GNAS, PRKACB, FZD5, PLCB1
KEGG_PATHWAY	hsa05412:Arrhythmogenic right ventricular cardiomyopathy (ARVC)	5	0.0344777	PKP2, SGCD, ACTN1, ITGA4, CTNNA2
KEGG_PATHWAY	hsa04971:Gastric acid secretion	5	0.0376268	ATP1B1, GNAS, PRKACB, CA2, PLCB1
KEGG_PATHWAY	hsa04962:Vasopressin-regulated water reabsorption	4	0.0403919	DYNC1I1, CREB3L1, GNAS, PRKACB
KEGG_PATHWAY	hsa04961:Endocrine and other factor-regulated calcium reabsorption	4	0.0427452	ATP1B1, GNAS, PRKACB, PLCB1
KEGG_PATHWAY	hsa04725:Cholinergic synapse	6	0.0434574	KRAS, CREB3L1, GNG11, PRKACB, CHRNA6, PLCB1
KEGG_PATHWAY	hsa04913:Ovarian steroidogenesis	4	0.0528276	PLA2G4A, CYP2J2, GNAS, PRKACB
KEGG_PATHWAY	hsa04270:Vascular smooth muscle contraction	6	0.0556229	ACTG2, RAMP2, PLA2G4A, GNAS, PRKACB, PLCB1
KEGG_PATHWAY	hsa04611:Platelet activation	6	0.0752621	PLA2G4A, COL1A2, GNAS, PRKACB, COL5A3, PLCB1
KEGG_PATHWAY	hsa04730:Long-term depression	4	0.08575	PLA2G4A, KRAS, GNAS, PLCB1
KEGG_PATHWAY	hsa04915:Estrogen signaling pathway	5	0.0929599	KRAS, CREB3L1, GNAS, PRKACB, PLCB1
KEGG_PATHWAY	hsa04924:Renin secretion	4	0.0994454	PDE1A, GNAS, PRKACB, PLCB1
